# Supplementary material for: 2-[(1,3-Benzothia­zol-2-yl)imino­meth­yl]phenol
Source: Acta Crystallogr Sect E Struct Rep Online. 2009 Mar 11;65(Pt 4):o738. doi: 10.1107/S1600536809007934 (PMC2968841; doi:10.1107/S1600536809007934)
Supplement: Supplementary file 2 [file e-65-0o738-Isup2.hkl]

# 
# h,k,l, Fc-squared, Fo-squared, sigma(Fo-squared) and status flag 
# 
data_I
_shelx_title ' 90106b in Pbca' 
_shelx_refln_list_code          4 
_shelx_F_calc_maximum      413.42 
_exptl_crystal_F_000      1056.00 
_reflns_d_resolution_high  0.8100 
 
loop_ 
 _symmetry_equiv_pos_as_xyz 
 'x, y, z' 
 '-x+1/2, -y, z+1/2' 
 '-x, y+1/2, -z+1/2' 
 'x+1/2, -y+1/2, -z' 
 '-x, -y, -z' 
 'x-1/2, y, -z-1/2' 
 'x, -y-1/2, z-1/2' 
 '-x-1/2, y-1/2, z' 
 
_cell_length_a    12.1504 
_cell_length_b     8.9578 
_cell_length_c    22.0263 
_cell_angle_alpha  90.000 
_cell_angle_beta   90.000 
_cell_angle_gamma  90.000 
 
_shelx_F_squared_multiplier     1.000 
 
loop_ 
 _refln_index_h 
 _refln_index_k 
 _refln_index_l 
 _refln_F_squared_calc 
 _refln_F_squared_meas 
 _refln_F_squared_sigma 
 _refln_observed_status 
   2   0   0    64736.86    51397.98    803.83 o 
   4   0   0     1189.05     1181.22     22.69 o 
   6   0   0    27142.31    29165.39    455.71 o 
   8   0   0      586.66      746.31     20.34 o 
  10   0   0     1272.41     1158.44     41.45 o 
  12   0   0      223.80      223.82     24.40 o 
  14   0   0      259.46      340.19     32.37 o 
   2   1   0    10941.97    11432.81    196.57 o 
   4   1   0     6358.54     6555.83     92.11 o 
   6   1   0     1317.44     1358.91     21.84 o 
   8   1   0       74.67       60.13      4.91 o 
  10   1   0      227.88      181.64      9.70 o 
  12   1   0      298.58      330.58     15.12 o 
  14   1   0      241.34      252.32     20.16 o 
   0   2   0     2919.38     3311.07     96.81 o 
   2   2   0      996.75     1102.54     23.34 o 
   4   2   0     7280.12     7781.68    108.99 o 
   6   2   0       12.50       12.10      3.34 o 
   8   2   0      374.84      413.00     20.18 o 
  10   2   0     1134.70     1154.35     41.53 o 
  12   2   0     1246.44     1149.44     31.60 o 
  14   2   0      477.30      477.05     20.45 o 
   2   3   0     6268.59     6524.43     92.15 o 
   4   3   0     1452.38     1437.27     24.37 o 
   6   3   0       41.05       67.64      5.08 o 
   8   3   0      548.20      496.95     16.50 o 
  10   3   0      137.44      152.46     11.12 o 
  12   3   0     1332.45     1195.64     33.00 o 
  14   3   0       17.31       35.36     10.22 o 
   0   4   0     6407.99     6159.98    180.01 o 
   2   4   0       57.95       68.22      4.32 o 
   4   4   0       43.06       55.96      4.45 o 
   6   4   0        9.18        8.05      4.92 o 
   8   4   0      253.65      262.61     13.06 o 
  10   4   0      230.52      244.60     13.74 o 
  12   4   0       11.29       15.55      7.25 o 
   2   5   0     2582.54     2607.70     42.69 o 
   4   5   0      241.08      295.64     12.22 o 
   6   5   0       66.49       60.92      9.05 o 
   8   5   0     2067.01     1960.61     44.08 o 
  10   5   0      133.94      139.45     11.62 o 
  12   5   0       98.03       98.46     14.21 o 
   0   6   0      735.96      728.84     24.58 o 
   2   6   0      334.98      309.80     10.35 o 
   4   6   0      123.12      124.00     10.31 o 
   6   6   0      638.85      615.84     21.92 o 
   8   6   0      139.57      146.24     17.59 o 
  10   6   0        7.92       15.38      9.93 o 
  12   6   0      109.98      129.74     16.48 o 
   2   7   0      775.40      732.56     22.19 o 
   4   7   0      317.71      320.55     15.44 o 
   6   7   0      245.88      257.77     15.00 o 
   8   7   0        8.92       12.98      8.52 o 
  10   7   0       35.37       36.67     11.02 o 
   0   8   0      389.92      378.56     19.05 o 
   2   8   0        8.24       10.04      5.24 o 
   4   8   0      233.04      275.69     49.02 o 
   6   8   0      419.90      474.53     26.67 o 
   8   8   0      112.02      109.51     15.96 o 
  10   8   0       95.98      114.95     17.75 o 
   2   9   0        2.31       12.57      5.43 o 
   4   9   0        0.02       -4.26      8.84 o 
   6   9   0      114.37      145.59     73.98 o 
   8   9   0       16.65       23.95     11.01 o 
   0  10   0      846.77      830.21     48.33 o 
   2  10   0       31.73       55.42     18.61 o 
   4  10   0      139.59      267.21    443.41 o 
   6  10   0      327.04      460.94    188.62 o 
   1   1   1     3309.67     3388.25     35.96 o 
   2   1   1    14448.79    14848.05    152.23 o 
   3   1   1      204.87      212.27      3.64 o 
   4   1   1    13111.67    13867.00    126.64 o 
   5   1   1     4731.64     4905.65     44.84 o 
   6   1   1     6672.86     7367.14     66.33 o 
   7   1   1       48.92       49.97      3.01 o 
   8   1   1      580.92      547.58      9.99 o 
   9   1   1      741.97      704.43     12.63 o 
  10   1   1       25.52       20.18      2.96 o 
  11   1   1       15.11       21.07      3.67 o 
  12   1   1       44.51       70.94      6.07 o 
  13   1   1        0.43        6.73      3.92 o 
  14   1   1      467.72      468.07     17.62 o 
   0   2   1     2539.86     2842.25     47.60 o 
   1   2   1      283.75      310.98      5.68 o 
   2   2   1      163.34      161.24      3.29 o 
   3   2   1      272.64      257.05      4.23 o 
   4   2   1        0.46        2.08      0.88 o 
   5   2   1        0.67        1.37      1.05 o 
   6   2   1      138.71       99.86      3.61 o 
   7   2   1      429.44      369.15      7.57 o 
   8   2   1        3.41        1.52      1.63 o 
   9   2   1      426.76      401.05     10.70 o 
  10   2   1      340.93      333.67     11.14 o 
  11   2   1      141.62      146.76      7.98 o 
  12   2   1      118.68      116.85      7.61 o 
  13   2   1      305.76      298.51     11.51 o 
  14   2   1       10.06        3.86      4.04 o 
   1   3   1       18.46       18.89      2.14 o 
   2   3   1      243.19      248.43      4.71 o 
   3   3   1      579.59      645.47      9.04 o 
   4   3   1      170.61      183.74      4.15 o 
   5   3   1       71.47       67.79      3.12 o 
   6   3   1      596.67      629.70     11.92 o 
   7   3   1      168.22      160.90      5.68 o 
   8   3   1      268.85      230.89      8.10 o 
   9   3   1     1532.96     1473.95     24.55 o 
  10   3   1      119.72      116.41      7.15 o 
  11   3   1        9.47       11.35      3.50 o 
  12   3   1      122.42      120.41      7.97 o 
  13   3   1        1.90        6.71      4.43 o 
  14   3   1      129.04      134.18     10.27 o 
   0   4   1     2254.42     2332.77     50.51 o 
   1   4   1      131.28      123.30      6.00 o 
   2   4   1      291.53      277.44      7.30 o 
   3   4   1     2240.07     2290.66     28.51 o 
   4   4   1      389.33      356.83      6.53 o 
   5   4   1      357.40      395.36      8.31 o 
   6   4   1     1473.01     1303.49     55.24 o 
   7   4   1      308.57      288.99      8.69 o 
   8   4   1      750.44      688.82     17.27 o 
   9   4   1     1066.16     1004.75     19.50 o 
  10   4   1        0.30        4.17      3.04 o 
  11   4   1       63.48       67.56      6.92 o 
  12   4   1      144.99      149.93     10.18 o 
  13   4   1      219.21      232.07     14.61 o 
   1   5   1      471.92      476.36     24.63 o 
   2   5   1        0.03       -1.63      1.63 o 
   3   5   1     1350.06     1486.72     20.18 o 
   4   5   1      122.27      135.34      7.58 o 
   5   5   1      609.02      645.71     14.69 o 
   6   5   1        9.04       12.20      3.00 o 
   7   5   1       77.74       80.67      5.88 o 
   8   5   1      266.28      272.63     13.20 o 
   9   5   1       52.98       54.53      5.52 o 
  10   5   1        9.41       17.09      4.57 o 
  11   5   1       22.66       17.99      4.76 o 
  12   5   1        1.44        0.44      4.76 o 
  13   5   1        5.66       13.91      6.01 o 
   0   6   1     1120.88     1057.67     25.82 o 
   1   6   1       25.25       23.46      3.39 o 
   2   6   1      144.78      143.51      5.33 o 
   3   6   1      691.43      651.60     14.09 o 
   4   6   1      443.05      447.61     14.17 o 
   5   6   1      191.58      209.84      8.84 o 
   6   6   1      389.85      372.45     11.37 o 
   7   6   1      236.47      242.45     14.30 o 
   8   6   1      379.50      346.04     12.78 o 
   9   6   1      153.59      169.30     10.57 o 
  10   6   1      149.74      154.17     12.17 o 
  11   6   1        4.70        9.93      6.12 o 
  12   6   1       61.95       62.37      8.84 o 
   1   7   1      255.14      229.17      7.54 o 
   2   7   1      338.25      316.82      9.75 o 
   3   7   1      754.16      763.19     16.46 o 
   4   7   1      122.60      131.88      7.84 o 
   5   7   1       35.56       28.24      4.60 o 
   6   7   1      113.02      108.86      8.73 o 
   7   7   1        1.70        2.76      4.23 o 
   8   7   1      262.37      274.59     16.18 o 
   9   7   1      234.91      226.68     14.72 o 
  10   7   1        1.49        6.74      5.70 o 
  11   7   1       25.76       41.34      8.20 o 
   0   8   1      251.77      245.80     11.21 o 
   1   8   1       13.52        8.88      2.95 o 
   2   8   1        2.98        4.64      3.06 o 
   3   8   1       69.56       70.06      6.73 o 
   4   8   1       15.62       16.31      7.14 o 
   5   8   1        1.22        3.12      4.49 o 
   6   8   1        4.71        9.21      6.00 o 
   7   8   1      296.96      302.22     17.01 o 
   8   8   1       71.58       76.44      9.90 o 
   9   8   1        3.76        7.15      6.43 o 
  10   8   1       25.85       31.77      8.13 o 
   1   9   1      114.49      105.97      7.51 o 
   2   9   1      324.30      323.07     14.56 o 
   3   9   1       28.48       35.28      6.86 o 
   4   9   1       78.28      105.38     12.57 o 
   5   9   1       93.83      137.57     23.10 o 
   6   9   1      164.72      214.33     23.15 o 
   7   9   1        1.29        5.97      6.61 o 
   8   9   1      183.86      216.87     32.01 o 
   0  10   1       66.71       76.48     17.52 o 
   1  10   1        4.08        4.91      5.42 o 
   2  10   1       47.48       60.15      9.39 o 
   3  10   1        0.15        8.14     26.84 o 
   4  10   1        6.91       14.80     11.55 o 
   5  10   1        5.63        5.25     17.09 o 
   6  10   1        0.95        0.89      9.45 o 
   1  11   1       30.99       40.20     13.92 o 
   0   0   2     9652.54     9903.87    192.24 o 
   1   0   2    13722.07    14501.83    255.60 o 
   2   0   2      458.33      458.53      8.47 o 
   3   0   2      107.43      110.51      3.36 o 
   4   0   2      979.54     1048.54     16.13 o 
   5   0   2     1750.37     1701.93     24.91 o 
   6   0   2      377.78      385.20      9.06 o 
   7   0   2     4061.38     4328.47     58.34 o 
   8   0   2        6.71        4.78      2.36 o 
   9   0   2      524.03      496.54     21.67 o 
  10   0   2        8.63       13.58      3.73 o 
  11   0   2      645.05      603.96     17.32 o 
  12   0   2       80.05       92.52      9.05 o 
  13   0   2      444.02      466.06     23.62 o 
  14   0   2       17.74       18.64     11.97 o 
   1   1   2      497.27      506.65      6.19 o 
   2   1   2       67.34       65.78      1.94 o 
   3   1   2       10.07        1.41      1.01 o 
   4   1   2      311.66      264.57      5.00 o 
   5   1   2     1013.11      994.52     12.24 o 
   6   1   2      686.57      714.11     10.14 o 
   7   1   2       90.36       83.06      4.23 o 
   8   1   2      314.87      291.57      6.59 o 
   9   1   2      359.63      346.84      8.30 o 
  10   1   2      115.15      105.91      5.57 o 
  11   1   2       84.61       97.22      5.78 o 
  12   1   2       17.24       18.20      3.90 o 
  13   1   2        5.62        6.05      3.72 o 
  14   1   2       48.38       65.14      7.16 o 
   0   2   2      137.16      111.82      3.56 o 
   1   2   2      515.25      586.38     11.12 o 
   2   2   2      174.44      170.88      3.61 o 
   3   2   2     2394.12     2403.84     27.65 o 
   4   2   2     1280.75     1262.30     14.34 o 
   5   2   2        0.02        3.47      1.08 o 
   6   2   2       87.95       92.91      3.53 o 
   7   2   2     1999.00     1967.52     24.29 o 
   8   2   2        0.40        4.24      1.88 o 
   9   2   2      243.55      242.25     12.47 o 
  10   2   2      824.65      810.16     21.46 o 
  11   2   2      417.26      414.62     11.76 o 
  12   2   2      214.27      214.16      9.79 o 
  13   2   2      593.54      605.65     15.72 o 
  14   2   2        0.95       13.91      4.83 o 
   1   3   2     1418.28     1453.93     19.74 o 
   2   3   2       44.38       38.56      2.26 o 
   3   3   2      471.81      516.04      8.24 o 
   4   3   2      685.97      702.70     10.57 o 
   5   3   2     3966.41     3975.30     39.91 o 
   6   3   2      165.41      172.86      4.50 o 
   7   3   2      701.89      661.41     15.51 o 
   8   3   2      958.01      920.81     17.39 o 
   9   3   2      610.63      595.48     13.67 o 
  10   3   2       39.50       50.24      5.07 o 
  11   3   2      917.78      841.20     18.09 o 
  12   3   2        9.78       21.67      4.78 o 
  13   3   2        4.31        4.60      4.29 o 
  14   3   2      132.17      120.25      9.81 o 
   0   4   2       15.92       14.36      2.83 o 
   1   4   2       81.31       87.87      4.14 o 
   2   4   2     1762.43     1906.87     24.21 o 
   3   4   2      518.98      541.79      8.60 o 
   4   4   2      505.13      543.89      9.93 o 
   5   4   2      409.04      445.48      9.11 o 
   6   4   2        6.57       10.80      2.14 o 
   7   4   2       18.95       20.68      3.18 o 
   8   4   2      241.29      236.09      8.62 o 
   9   4   2      604.52      606.66     14.63 o 
  10   4   2      514.79      466.68     16.11 o 
  11   4   2      384.36      371.12     13.36 o 
  12   4   2        1.27        1.87      3.75 o 
  13   4   2       20.03       23.50      7.28 o 
   1   5   2     2208.95     2182.05     34.95 o 
   2   5   2     2116.39     2396.53     35.76 o 
   3   5   2       16.19       24.16      2.36 o 
   4   5   2     3636.89     4189.05     49.28 o 
   5   5   2     1143.97     1087.51     20.89 o 
   6   5   2        2.20       -1.51      2.23 o 
   7   5   2     1707.39     1696.59     27.51 o 
   8   5   2     2162.63     2086.41     39.32 o 
   9   5   2      717.92      678.41     20.20 o 
  10   5   2     1125.82     1037.07     23.64 o 
  11   5   2      385.32      347.13     13.68 o 
  12   5   2        0.19        0.37      4.95 o 
  13   5   2       11.64       17.82      6.10 o 
   0   6   2       56.73       84.25      7.36 o 
   1   6   2      394.06      421.77      9.28 o 
   2   6   2      618.57      655.09     18.06 o 
   3   6   2        4.89        4.84      2.55 o 
   4   6   2       73.98       71.95      6.54 o 
   5   6   2       58.44       59.37      5.83 o 
   6   6   2       92.35      102.30      6.89 o 
   7   6   2     2011.83     1932.01     34.95 o 
   8   6   2      917.94      901.56     21.58 o 
   9   6   2      938.30      881.00     21.79 o 
  10   6   2        7.40        7.95      4.45 o 
  11   6   2      139.41      139.82     13.82 o 
  12   6   2        1.11        5.63      5.81 o 
   1   7   2      425.36      383.69      9.50 o 
   2   7   2      306.35      313.22      9.62 o 
   3   7   2       21.26       23.16      3.98 o 
   4   7   2      874.38      872.34     18.32 o 
   5   7   2      569.12      521.20     20.21 o 
   6   7   2      263.86      260.53     12.53 o 
   7   7   2      109.29      143.21     11.30 o 
   8   7   2      742.66      746.35     22.18 o 
   9   7   2      313.44      311.49     16.77 o 
  10   7   2      322.88      275.90     16.28 o 
  11   7   2      146.02      153.84     13.37 o 
   0   8   2       18.59       20.01      7.18 o 
   1   8   2      412.65      411.56     11.69 o 
   2   8   2        0.12        3.43      2.81 o 
   3   8   2      125.88      142.72      9.72 o 
   4   8   2        9.67       15.24      4.72 o 
   5   8   2       18.16       18.36      5.42 o 
   6   8   2       15.24       24.63      5.90 o 
   7   8   2      859.74      908.85     67.27 o 
   8   8   2       18.71       23.46      7.13 o 
   9   8   2       78.04       86.68     10.53 o 
  10   8   2       51.48       41.22      8.19 o 
   1   9   2       29.32       32.68      6.82 o 
   2   9   2        0.01        4.33      3.87 o 
   3   9   2       51.07       65.00     10.77 o 
   4   9   2        0.03       -2.29      4.06 o 
   5   9   2        5.25        1.97      8.01 o 
   6   9   2       31.61       32.63      8.16 o 
   7   9   2        5.34       20.19      7.45 o 
   8   9   2       39.67       37.82      8.76 o 
   0  10   2      173.34      201.61     27.06 o 
   1  10   2       22.24       33.41      7.64 o 
   2  10   2       64.78       71.12     10.57 o 
   3  10   2      120.52      195.03    117.75 o 
   4  10   2       15.36       20.55     11.97 o 
   5  10   2        1.38        7.57      8.43 o 
   6  10   2       46.27       48.89     34.65 o 
   1  11   2        9.65       33.94     14.55 o 
   1   1   3       32.34       41.39      2.01 o 
   2   1   3     5768.62     6088.23     56.26 o 
   3   1   3      306.24      297.64      4.59 o 
   4   1   3     1719.68     1805.64     19.05 o 
   5   1   3      865.39      755.33     10.00 o 
   6   1   3     2088.40     2291.91     24.72 o 
   7   1   3      386.17      421.57      7.66 o 
   8   1   3      155.47      156.01      5.20 o 
   9   1   3     1528.06     1469.82     24.58 o 
  10   1   3        2.10        0.33      2.20 o 
  11   1   3      405.91      400.50      9.86 o 
  12   1   3       32.83       58.13      5.69 o 
  13   1   3       41.56       50.46      6.13 o 
  14   1   3       82.37       99.64     11.63 o 
   0   2   3       42.29       47.33      2.31 o 
   1   2   3    29169.25    31210.46    297.76 o 
   2   2   3      231.68      239.36      4.69 o 
   3   2   3      376.74      319.68      5.62 o 
   4   2   3     1344.51     1367.03     16.69 o 
   5   2   3     2283.46     2395.25     27.18 o 
   6   2   3       82.44       71.79      3.63 o 
   7   2   3     2054.74     2150.50     26.14 o 
   8   2   3       44.23       46.18      3.53 o 
   9   2   3      473.34      454.59      9.83 o 
  10   2   3      240.88      233.02      8.87 o 
  11   2   3      180.23      185.01     13.09 o 
  12   2   3       46.51       53.78      5.50 o 
  13   2   3       39.62       50.41      6.35 o 
  14   2   3      184.51      192.93     13.24 o 
   1   3   3     1376.84     1300.60     16.38 o 
   2   3   3     1510.46     1544.29     19.47 o 
   3   3   3        9.42        5.62      1.27 o 
   4   3   3      386.24      362.78      7.30 o 
   5   3   3     1114.51     1095.82     15.08 o 
   6   3   3     1320.12     1332.07     19.35 o 
   7   3   3      563.11      535.13     10.78 o 
   8   3   3       44.78       43.50      4.03 o 
   9   3   3      955.95      883.20     16.32 o 
  10   3   3      291.29      275.21      9.14 o 
  11   3   3        7.12        6.77      3.74 o 
  12   3   3        3.13       11.66      4.18 o 
  13   3   3        0.24        2.02      3.88 o 
  14   3   3       80.49       84.15      8.44 o 
   0   4   3      565.78      493.59     17.47 o 
   1   4   3      144.09      133.67      4.21 o 
   2   4   3        0.97        2.45      1.82 o 
   3   4   3     3217.67     3248.63     38.32 o 
   4   4   3      158.24      158.97      5.98 o 
   5   4   3       83.47       83.92      4.31 o 
   6   4   3       92.72      100.88      5.46 o 
   7   4   3     1323.00     1264.00     21.46 o 
   8   4   3      393.36      388.09     10.64 o 
   9   4   3      412.63      392.46     12.73 o 
  10   4   3      800.50      758.92     19.04 o 
  11   4   3        2.56        3.73      3.63 o 
  12   4   3       54.27       63.23      6.91 o 
  13   4   3      893.42      874.89     22.76 o 
   1   5   3       80.78       96.64      4.43 o 
   2   5   3     1047.57     1084.67     19.36 o 
   3   5   3      409.60      469.28      9.66 o 
   4   5   3      200.49      225.03      6.78 o 
   5   5   3       57.03       60.09      4.35 o 
   6   5   3      421.84      428.14     11.47 o 
   7   5   3        0.17        0.63      3.21 o 
   8   5   3      121.02      119.07      8.37 o 
   9   5   3        7.32       12.91      4.17 o 
  10   5   3      127.07      111.43      8.65 o 
  11   5   3       57.18       58.87      6.94 o 
  12   5   3        1.54       -1.56      4.00 o 
  13   5   3       20.58       24.05      6.85 o 
   0   6   3      630.12      611.23     17.70 o 
   1   6   3      250.00      248.89      9.09 o 
   2   6   3      284.59      284.72      7.96 o 
   3   6   3     1107.00     1027.53     16.98 o 
   4   6   3       24.57       29.28      3.76 o 
   5   6   3       45.05       43.13      5.04 o 
   6   6   3      172.41      159.57      9.90 o 
   7   6   3      827.79      770.25     19.37 o 
   8   6   3       27.97       26.12      5.30 o 
   9   6   3      360.72      341.52     13.06 o 
  10   6   3        4.55        3.16      4.33 o 
  11   6   3       82.77       86.18      8.70 o 
  12   6   3       36.27       57.32      8.79 o 
   1   7   3      537.82      521.35     11.23 o 
   2   7   3      595.00      574.60     13.17 o 
   3   7   3      620.22      578.39     13.88 o 
   4   7   3      155.53      160.02      9.45 o 
   5   7   3       23.31       30.07      5.55 o 
   6   7   3      207.33      216.71     11.61 o 
   7   7   3      148.16      158.65     10.63 o 
   8   7   3      279.84      249.92     14.50 o 
   9   7   3      188.75      210.72     12.43 o 
  10   7   3       50.84       52.02      8.31 o 
  11   7   3        1.06        7.14      5.97 o 
   0   8   3      277.88      279.04     13.66 o 
   1   8   3       22.36       26.00      4.01 o 
   2   8   3      208.72      197.00     11.42 o 
   3   8   3      224.77      244.89     19.19 o 
   4   8   3       38.15       44.83      6.09 o 
   5   8   3        7.73        8.60      4.75 o 
   6   8   3      120.91      148.60     14.92 o 
   7   8   3       90.79      102.39      9.39 o 
   8   8   3      445.61      464.25     22.12 o 
   9   8   3       56.89       75.05      9.93 o 
  10   8   3        2.06        1.92      6.21 o 
   1   9   3       60.40       70.46      7.86 o 
   2   9   3      233.53      245.63     13.34 o 
   3   9   3       15.60       20.07      7.41 o 
   4   9   3       15.07       20.18      5.36 o 
   5   9   3      142.66      180.97     44.06 o 
   6   9   3       13.09       17.20      9.03 o 
   7   9   3        4.37        5.39      6.67 o 
   8   9   3       32.05       41.60      9.21 o 
   0  10   3       34.80       38.33     11.26 o 
   1  10   3      446.59      420.35     24.61 o 
   2  10   3        2.36        9.21      6.43 o 
   3  10   3      163.60      216.78     62.60 o 
   4  10   3       10.42        3.68      6.30 o 
   5  10   3       48.02       78.52     12.62 o 
   6  10   3        3.27       10.38      7.91 o 
   0   0   4       50.46       50.56      6.10 o 
   1   0   4    12830.80    13931.86    190.15 o 
   2   0   4      747.48      793.80     18.84 o 
   3   0   4     1405.79     1443.50     28.09 o 
   4   0   4     8048.40     8818.88    122.62 o 
   5   0   4        0.08        0.80      1.53 o 
   6   0   4       36.89       19.94      3.03 o 
   8   0   4      522.09      513.12     17.57 o 
   9   0   4      120.73       94.06      6.98 o 
  10   0   4     1570.58     1567.22     45.43 o 
  11   0   4      100.64       88.18     11.68 o 
  12   0   4     1572.99     1473.50     31.88 o 
  13   0   4      109.69      109.78     11.29 o 
  14   0   4      526.25      526.15     26.41 o 
   1   1   4     3066.96     3211.37     34.95 o 
   2   1   4    11564.49    11959.41    108.95 o 
   3   1   4      659.72      720.98      8.67 o 
   4   1   4     6060.19     6140.44     65.24 o 
   5   1   4     3031.98     3257.40     32.82 o 
   6   1   4       95.99      123.37      4.29 o 
   7   1   4      154.59      166.29      5.20 o 
   8   1   4      115.93      121.51      4.75 o 
   9   1   4        1.51        3.45      2.07 o 
  10   1   4       21.67       15.26      2.87 o 
  11   1   4       83.79       86.69      5.87 o 
  12   1   4       66.63       74.21      6.05 o 
  13   1   4       27.59       18.55      4.71 o 
  14   1   4        3.44        5.18      6.05 o 
   0   2   4   170919.28   152667.84   1850.62 o 
   1   2   4     5936.84     6295.96     58.35 o 
   2   2   4     6961.18     7704.15     75.95 o 
   3   2   4     1628.68     1662.40     23.70 o 
   4   2   4        1.51        4.61      1.25 o 
   5   2   4        7.90        8.34      1.58 o 
   6   2   4     5898.83     6271.64     64.93 o 
   7   2   4       68.15       50.02      3.48 o 
   8   2   4       55.47       72.54      4.37 o 
   9   2   4        5.54       11.30      2.60 o 
  10   2   4      588.02      571.53     13.07 o 
  11   2   4        4.16        5.05      2.92 o 
  12   2   4       25.52       31.43      4.69 o 
  13   2   4      103.85      119.13     10.57 o 
  14   2   4      195.58      189.15     12.99 o 
   1   3   4     2595.04     2814.90     27.99 o 
   2   3   4      209.12      197.04      6.53 o 
   3   3   4        3.23        4.49      3.48 o 
   4   3   4      235.34      268.34      5.83 o 
   5   3   4     2253.72     2265.91     26.62 o 
   6   3   4     1023.00      988.98     14.56 o 
   7   3   4        0.39        3.29      1.77 o 
   8   3   4     1386.55     1297.33     18.84 o 
   9   3   4      233.55      206.11      7.91 o 
  10   3   4        1.45       -1.19      2.93 o 
  11   3   4       10.83        9.05      3.93 o 
  12   3   4      163.00      175.17     10.46 o 
  13   3   4       34.46       31.50      5.71 o 
  14   3   4      370.47      360.83     15.50 o 
   0   4   4      196.99      212.68      7.01 o 
   1   4   4      731.47      755.49     10.82 o 
   2   4   4      682.75      732.78     10.62 o 
   3   4   4      240.40      238.89      7.04 o 
   4   4   4      439.23      409.30      8.02 o 
   5   4   4       35.30       46.70      3.43 o 
   6   4   4      123.19      119.84      5.02 o 
   7   4   4      216.50      220.98      7.44 o 
   8   4   4        1.79        4.67      3.06 o 
   9   4   4       31.54       36.24      4.82 o 
  10   4   4      183.80      197.91     10.59 o 
  11   4   4        0.65       -0.14      3.47 o 
  12   4   4       46.52       31.39      5.57 o 
  13   4   4        0.07        5.08      5.00 o 
   1   5   4      174.57      184.43      5.45 o 
   2   5   4     2591.13     2563.37     31.48 o 
   3   5   4      165.03      176.32      5.93 o 
   4   5   4      868.27      812.81     13.91 o 
   5   5   4       20.88       15.89      2.56 o 
   6   5   4      130.93      133.52      8.07 o 
   7   5   4      261.03      253.30     10.81 o 
   8   5   4      343.45      315.91     12.04 o 
   9   5   4      375.07      348.00     12.64 o 
  10   5   4       65.28       72.46      7.36 o 
  11   5   4        0.43        5.28      4.03 o 
  12   5   4      657.01      625.40     27.74 o 
  13   5   4       62.86       75.57      9.25 o 
   0   6   4       28.77       26.87      4.12 o 
   1   6   4        0.25       -0.92      1.84 o 
   2   6   4       31.14       32.50      3.97 o 
   3   6   4        0.93        5.28      2.41 o 
   4   6   4       89.38       92.83      5.82 o 
   5   6   4       45.50       47.65      5.37 o 
   6   6   4      475.99      463.19     14.24 o 
   7   6   4       59.04       58.35      6.52 o 
   8   6   4      390.38      373.20     21.60 o 
   9   6   4       22.54       22.21      5.22 o 
  10   6   4        0.17        2.78      4.31 o 
  11   6   4        7.09        3.14      4.53 o 
  12   6   4      120.80      139.81     18.65 o 
   1   7   4       69.18       82.66      6.45 o 
   2   7   4      340.60      303.17      8.68 o 
   3   7   4       26.18       30.46      4.68 o 
   4   7   4        0.35        2.42      3.41 o 
   5   7   4      448.29      417.72     13.72 o 
   6   7   4      195.59      224.15     14.46 o 
   7   7   4       20.20       19.63      5.20 o 
   8   7   4      193.88      200.37     11.83 o 
   9   7   4        2.42        7.90      6.83 o 
  10   7   4        4.18        1.25      4.52 o 
  11   7   4      102.93       91.08     10.82 o 
   0   8   4      993.33      997.50     28.11 o 
   1   8   4       38.02       46.88      5.39 o 
   2   8   4      160.00      154.61     12.90 o 
   3   8   4        5.78       13.52      4.04 o 
   4   8   4      195.31      203.49     11.18 o 
   5   8   4        4.66        7.25      4.32 o 
   6   8   4      657.35      685.57     75.93 o 
   7   8   4        2.99        7.91      4.90 o 
   8   8   4       96.95      121.55     10.42 o 
   9   8   4        0.40       -3.81      5.77 o 
  10   8   4       38.25       54.85      9.30 o 
   1   9   4       26.59       25.71      5.93 o 
   2   9   4      306.78      347.36     46.21 o 
   3   9   4        5.78        7.00      4.60 o 
   4   9   4        4.48        6.31      5.48 o 
   5   9   4        6.04        9.08      5.53 o 
   6   9   4       16.47       12.56     11.98 o 
   7   9   4       38.14       47.68     10.43 o 
   8   9   4        0.04       18.03      7.32 o 
   0  10   4       55.43       66.93     14.70 o 
   1  10   4       57.90       72.84     10.09 o 
   2  10   4      205.61      188.81     15.38 o 
   3  10   4      110.11      113.52     16.77 o 
   4  10   4      193.40      213.97     17.24 o 
   5  10   4       11.75       15.32      8.18 o 
   6  10   4       16.50       14.37      8.38 o 
   1   1   5     1993.12     2129.40     22.56 o 
   2   1   5     3905.32     4034.36     43.71 o 
   3   1   5       35.05       24.83      1.97 o 
   4   1   5     3443.20     3628.95     35.63 o 
   5   1   5     3726.11     3958.47     39.18 o 
   6   1   5     3001.12     3080.32     31.99 o 
   7   1   5       42.34       32.92      2.61 o 
   8   1   5     1159.66     1088.70     14.96 o 
   9   1   5     1373.46     1318.88     18.81 o 
  10   1   5      239.07      234.49      8.00 o 
  11   1   5       95.89       91.26      6.00 o 
  12   1   5      682.77      681.55     15.23 o 
  13   1   5       82.85       93.81      9.42 o 
  14   1   5      568.54      583.15     20.45 o 
   0   2   5    38140.64    40331.74    485.83 o 
   1   2   5    13311.23    14468.98    132.09 o 
   2   2   5     2204.53     2425.90     27.82 o 
   3   2   5     1934.00     2044.39     22.62 o 
   4   2   5      237.39      289.60      5.07 o 
   5   2   5       21.37       24.31      2.22 o 
   6   2   5     3560.36     3749.82     41.08 o 
   7   2   5      101.25      133.94      5.23 o 
   8   2   5      884.52      879.12     14.19 o 
   9   2   5      175.12      182.06      6.84 o 
  10   2   5       16.28       24.45      3.42 o 
  11   2   5       31.02       30.59      4.56 o 
  12   2   5        8.25       15.95      4.29 o 
  13   2   5      133.46      138.22     11.36 o 
  14   2   5      183.54      199.78     13.41 o 
   1   3   5      280.93      339.14      5.30 o 
   2   3   5     4693.30     4931.21     47.06 o 
   3   3   5     4126.65     4772.28     54.76 o 
   4   3   5     3361.69     3600.86     39.01 o 
   5   3   5     3515.46     3884.80     42.32 o 
   6   3   5      356.36      364.97      7.78 o 
   7   3   5      438.50      425.33      8.92 o 
   8   3   5      122.15      119.22      5.57 o 
   9   3   5      286.93      298.03     11.32 o 
  10   3   5        2.96        4.81      3.15 o 
  11   3   5      215.92      227.13     10.52 o 
  12   3   5       10.82       13.95      4.04 o 
  13   3   5       11.42       12.59      5.76 o 
  14   3   5       73.48      102.31     10.38 o 
   0   4   5      931.46      875.14     18.93 o 
   1   4   5       69.01       76.26      4.19 o 
   2   4   5      318.72      348.61      8.48 o 
   3   4   5       14.99        9.43      1.54 o 
   4   4   5     1405.82     1417.36     18.68 o 
   5   4   5      138.24      115.46      4.73 o 
   6   4   5      864.23      760.90     20.23 o 
   7   4   5      400.89      378.91      9.58 o 
   8   4   5     1486.77     1402.73     24.73 o 
   9   4   5       10.23       14.52      3.95 o 
  10   4   5      171.42      155.89      8.92 o 
  11   4   5       83.40       84.23      7.78 o 
  12   4   5      367.55      350.92     13.97 o 
  13   4   5       31.90       41.50      6.48 o 
   1   5   5       55.83       57.77      3.52 o 
   2   5   5        3.33        5.61      1.99 o 
   3   5   5       23.29       22.92      2.72 o 
   4   5   5      106.05      121.80      5.07 o 
   5   5   5      145.12      137.40      6.11 o 
   6   5   5      453.66      440.88     14.84 o 
   7   5   5       95.33      106.25      8.10 o 
   8   5   5       47.37       56.07      6.09 o 
   9   5   5       19.22       26.63      5.00 o 
  10   5   5        0.26        1.83      3.85 o 
  11   5   5       19.16       20.64      5.19 o 
  12   5   5        7.31       14.09      5.28 o 
  13   5   5        1.29        1.28      5.24 o 
   0   6   5     1929.63     1953.40     34.80 o 
   1   6   5        3.29        3.87      1.89 o 
   2   6   5        0.61        3.46      2.15 o 
   3   6   5      118.97      116.82      7.20 o 
   4   6   5      314.60      266.30      9.19 o 
   5   6   5        0.11       -1.75      2.96 o 
   6   6   5      298.45      289.67     14.19 o 
   7   6   5      287.75      281.13     14.69 o 
   8   6   5      112.99      118.70      8.95 o 
   9   6   5        1.55        1.96      4.01 o 
  10   6   5       95.44      113.15     13.49 o 
  11   6   5       36.08       36.02      7.17 o 
  12   6   5       14.76       27.21      6.23 o 
   1   7   5       98.86      106.35      6.34 o 
   2   7   5      350.92      344.31     13.96 o 
   3   7   5        0.51        0.44      3.02 o 
   4   7   5      105.12      119.97      8.39 o 
   5   7   5      113.75      105.65      8.09 o 
   6   7   5        0.51       -0.22      3.84 o 
   7   7   5        2.96        4.50      3.90 o 
   8   7   5      670.09      614.05     22.16 o 
   9   7   5       36.74       33.88      6.39 o 
  10   7   5        1.87       -0.21      4.62 o 
  11   7   5       38.08       27.28      8.92 o 
   0   8   5      484.25      464.13     22.83 o 
   1   8   5       12.82        9.65      4.39 o 
   2   8   5       14.91       13.82      3.98 o 
   3   8   5        3.59        4.97      4.24 o 
   4   8   5      137.93      140.86      9.57 o 
   5   8   5        1.27        5.02      4.27 o 
   6   8   5       33.95       52.02      7.47 o 
   7   8   5        7.63        2.31      4.69 o 
   8   8   5        0.14        5.88      4.66 o 
   9   8   5        2.55       11.70      5.85 o 
   1   9   5      255.87      257.75     14.54 o 
   2   9   5      237.43      234.39     16.01 o 
   3   9   5      228.83      207.85     13.64 o 
   4   9   5       75.11       75.59      8.11 o 
   5   9   5        3.14       12.97      4.95 o 
   6   9   5        5.34       11.91      5.83 o 
   7   9   5       83.82      107.74     14.60 o 
   8   9   5      171.49      189.28     30.26 o 
   0  10   5       54.78       63.50     12.31 o 
   1  10   5       51.55       36.43     10.69 o 
   2  10   5      121.76      128.03     15.33 o 
   3  10   5        2.37        6.74      6.38 o 
   4  10   5       36.44       41.31      8.98 o 
   5  10   5        2.80       -6.81      6.81 o 
   0   0   6     7346.63     7606.20    156.40 o 
   1   0   6      522.36      584.78     11.94 o 
   2   0   6     1369.85     1355.26     27.40 o 
   3   0   6     7073.48     7105.51    115.76 o 
   4   0   6      793.91      740.53     14.38 o 
   5   0   6      285.92      275.43      8.03 o 
   6   0   6     1584.26     1513.18     41.71 o 
   7   0   6     2496.25     2468.02     40.69 o 
   8   0   6       11.19       12.63      3.30 o 
   9   0   6      907.25      882.29     20.29 o 
  10   0   6     2439.80     2320.31     41.87 o 
  11   0   6      744.13      739.43     23.47 o 
  12   0   6      375.80      350.68     15.99 o 
  13   0   6     1332.91     1459.09     79.38 o 
  14   0   6        0.28       25.02     13.30 o 
   1   1   6      170.25      170.12      3.33 o 
   2   1   6       78.16       66.00      2.19 o 
   3   1   6      773.81      771.55      9.84 o 
   4   1   6     1106.00     1090.53     12.77 o 
   5   1   6      297.39      301.43      7.12 o 
   6   1   6       41.55       52.18      3.06 o 
   7   1   6       85.59       88.89      4.11 o 
   8   1   6      831.33      783.59     12.65 o 
   9   1   6      132.13      126.79      8.35 o 
  10   1   6        5.64        4.29      2.90 o 
  11   1   6      399.57      390.55     10.54 o 
  12   1   6        0.50        3.61      3.43 o 
  13   1   6       21.39       31.31      6.22 o 
  14   1   6       43.27       61.82      8.12 o 
   0   2   6     3866.98     3967.40     57.58 o 
   1   2   6     4061.07     4330.67     41.58 o 
   2   2   6     1758.33     1926.20     22.95 o 
   3   2   6      237.36      242.53      5.70 o 
   4   2   6      283.66      362.31      5.94 o 
   5   2   6      231.47      214.99      4.71 o 
   6   2   6      995.62     1033.96     14.75 o 
   7   2   6      283.46      278.90      6.89 o 
   8   2   6       54.18       61.96      4.11 o 
   9   2   6     2036.50     1906.85     25.46 o 
  10   2   6       98.89      101.70      6.29 o 
  11   2   6      688.83      673.07     15.96 o 
  12   2   6       54.63       59.38      8.19 o 
  13   2   6       87.71      107.69      9.02 o 
  14   2   6       70.76       78.69      9.36 o 
   1   3   6     4297.09     4531.61     41.39 o 
   2   3   6     2960.56     3422.84     36.07 o 
   3   3   6     1221.03     1343.87     22.08 o 
   4   3   6     2639.39     3192.43     35.22 o 
   5   3   6       72.95       42.54      2.94 o 
   6   3   6      523.36      466.80      9.06 o 
   7   3   6     1614.46     1567.30     21.14 o 
   8   3   6     1661.20     1625.84     24.32 o 
   9   3   6     1150.20     1114.62     19.34 o 
  10   3   6      497.05      476.22     13.20 o 
  11   3   6       74.42       81.18      6.78 o 
  12   3   6       38.77       45.43      5.76 o 
  13   3   6        2.71        6.57      4.52 o 
  14   3   6       81.04       83.77      9.73 o 
   0   4   6      362.28      359.65      8.37 o 
   1   4   6       42.44       51.57      2.60 o 
   2   4   6      346.13      409.84      7.02 o 
   3   4   6      329.42      329.69      7.17 o 
   4   4   6      445.24      430.09     11.51 o 
   5   4   6      121.24      131.29      5.85 o 
   6   4   6      397.06      374.70     12.14 o 
   7   4   6      265.82      265.19      8.19 o 
   8   4   6      846.46      786.38     17.19 o 
   9   4   6      587.17      573.62     14.73 o 
  10   4   6       57.43       55.46      5.89 o 
  11   4   6       63.30       64.19      8.24 o 
  12   4   6      123.01      131.17     12.87 o 
  13   4   6        0.68        4.28      5.86 o 
   1   5   6      683.32      665.31     10.00 o 
   2   5   6      189.52      169.30      5.50 o 
   3   5   6      471.18      489.25     12.57 o 
   4   5   6      191.06      187.75      6.78 o 
   5   5   6     1841.46     1658.29     31.30 o 
   6   5   6       64.46       56.50      4.99 o 
   7   5   6        0.46        2.98      3.16 o 
   8   5   6      158.92      165.36      9.06 o 
   9   5   6     1063.07     1032.04     21.72 o 
  10   5   6        1.70        0.19      3.47 o 
  11   5   6      423.80      439.80     15.27 o 
  12   5   6       63.21       77.78      9.50 o 
   0   6   6        3.06        5.97      3.24 o 
   1   6   6      274.62      261.58      7.40 o 
   2   6   6        1.02        0.10      2.29 o 
   3   6   6       57.72       51.40      5.95 o 
   4   6   6       77.33       85.18      5.77 o 
   5   6   6      126.19      113.75     10.71 o 
   6   6   6       25.34       34.05      5.66 o 
   7   6   6        1.21        2.50      3.75 o 
   8   6   6       41.93       36.58      5.71 o 
   9   6   6      114.38      115.32      9.16 o 
  10   6   6      196.08      184.30     11.64 o 
  11   6   6        0.24        1.63      4.63 o 
  12   6   6       95.80      105.42      9.87 o 
   1   7   6      212.87      222.58      8.67 o 
   2   7   6      235.29      206.65      9.21 o 
   3   7   6        1.25        7.09      3.04 o 
   4   7   6       19.22       22.38      4.45 o 
   5   7   6      154.03      154.99      9.63 o 
   6   7   6       66.33       66.86      7.73 o 
   7   7   6      219.37      226.87     14.98 o 
   8   7   6      222.79      227.16     17.43 o 
   9   7   6      188.91      206.76     12.58 o 
  10   7   6       39.41       43.37      7.09 o 
  11   7   6       29.06       32.43      6.79 o 
   0   8   6      158.52      142.72     25.97 o 
   1   8   6      132.61      155.75     10.96 o 
   2   8   6        3.95       -2.54      4.14 o 
   3   8   6      163.36      175.97     10.84 o 
   4   8   6       20.52       16.40      4.79 o 
   5   8   6       59.92       59.87      6.97 o 
   6   8   6       44.37       43.26      7.00 o 
   7   8   6      352.52      382.01     24.14 o 
   8   8   6      105.51      120.08     10.70 o 
   9   8   6        0.03        5.50      5.36 o 
   1   9   6        4.63        9.52      5.78 o 
   2   9   6       54.52       66.44      8.39 o 
   3   9   6       90.14       86.67     10.67 o 
   4   9   6      161.71      168.67     12.88 o 
   5   9   6       15.77       18.18      5.41 o 
   6   9   6       44.75       44.89     40.32 o 
   7   9   6       10.82       25.67      6.72 o 
   8   9   6       90.99      112.49     11.42 o 
   0  10   6       86.46      113.71     23.46 o 
   1  10   6       61.25       61.12     10.03 o 
   2  10   6        0.62       -3.02      4.94 o 
   3  10   6      110.42      158.54     15.63 o 
   4  10   6       25.56       41.07      9.60 o 
   5  10   6        0.26       -1.38      6.25 o 
   1   1   7      662.11      577.17      7.97 o 
   2   1   7      314.77      323.91     11.98 o 
   3   1   7       20.10       23.75      2.74 o 
   4   1   7      646.11      690.92      9.17 o 
   5   1   7     2631.28     2504.59     28.03 o 
   6   1   7      148.79      147.65      5.15 o 
   7   1   7     1250.39     1162.39     19.80 o 
   8   1   7       93.08       93.37      4.63 o 
   9   1   7     2246.97     2086.19     28.82 o 
  10   1   7      313.36      316.26      9.13 o 
  11   1   7      262.67      275.21     10.15 o 
  12   1   7       11.21       16.59      4.64 o 
  13   1   7        0.02       14.28      5.07 o 
  14   1   7       19.59       51.49      9.63 o 
   0   2   7     2804.05     2955.44     44.27 o 
   1   2   7        2.22        2.40      0.94 o 
   2   2   7      828.13      900.12     12.79 o 
   3   2   7     1737.40     1799.52     22.28 o 
   4   2   7      575.06      598.43      9.30 o 
   5   2   7      277.93      287.53      5.21 o 
   6   2   7       19.45       30.06      2.36 o 
   7   2   7     1205.64     1136.11     16.52 o 
   8   2   7      435.48      427.28      9.23 o 
   9   2   7        0.21        1.69      2.82 o 
  10   2   7      123.53      136.13      7.84 o 
  11   2   7       67.72       72.12      6.33 o 
  12   2   7       14.59       19.18      4.59 o 
  13   2   7      481.90      463.37     15.74 o 
  14   2   7        0.08       10.13      5.59 o 
   1   3   7        8.51       13.08      1.65 o 
   2   3   7      466.38      585.33      9.57 o 
   3   3   7      750.92      941.45     20.32 o 
   4   3   7     2214.27     2429.11     29.73 o 
   5   3   7      487.70      506.77      9.08 o 
   6   3   7     1651.93     1599.79     47.48 o 
   7   3   7      184.73      189.88      7.27 o 
   8   3   7      501.95      460.56     13.32 o 
   9   3   7       30.92       32.50      4.13 o 
  10   3   7      167.05      173.93      9.22 o 
  11   3   7      242.58      231.41     10.79 o 
  12   3   7        0.00        0.72      4.07 o 
  13   3   7        0.74        3.33      4.59 o 
   0   4   7     1440.81     1494.85     23.03 o 
   1   4   7     8090.85     8706.08     77.65 o 
   2   4   7       56.28       66.16      2.87 o 
   3   4   7      759.15      652.20     11.20 o 
   4   4   7      115.11       97.01      5.34 o 
   5   4   7      728.33      725.36     15.04 o 
   6   4   7       64.62       68.95      5.17 o 
   7   4   7     5505.24     5285.99     63.57 o 
   8   4   7       95.53       98.81      6.25 o 
   9   4   7        0.29        5.51      3.31 o 
  10   4   7      180.90      161.93      9.25 o 
  11   4   7      116.28      121.00      8.47 o 
  12   4   7        5.44       15.19      4.45 o 
  13   4   7      367.37      363.36     17.04 o 
   1   5   7       20.33       18.43      2.22 o 
   2   5   7        4.08        6.62      2.03 o 
   3   5   7        2.26        5.99      2.30 o 
   4   5   7      168.20      169.52      6.53 o 
   5   5   7        5.79        6.95      2.68 o 
   6   5   7       48.50       53.27      4.94 o 
   7   5   7       23.05       17.38      3.98 o 
   8   5   7        0.10       -2.33      2.93 o 
   9   5   7       85.20       84.16      7.19 o 
  10   5   7       93.72       89.59      7.55 o 
  11   5   7       24.30       17.27      4.96 o 
  12   5   7      167.78      168.76     11.65 o 
   0   6   7       66.82       71.01      5.60 o 
   1   6   7      272.87      254.01      8.15 o 
   2   6   7      107.95      103.05      6.86 o 
   3   6   7     1324.68     1178.36     22.96 o 
   4   6   7       54.99       52.22      4.61 o 
   5   6   7        0.10        1.53      2.54 o 
   6   6   7       33.30       38.20      4.91 o 
   7   6   7      937.85      906.44     21.67 o 
   8   6   7        6.13        6.83      4.89 o 
   9   6   7      116.90      121.41      9.46 o 
  10   6   7      129.16      136.07     10.29 o 
  11   6   7      144.81      159.03     11.26 o 
   1   7   7       14.65       19.40      4.76 o 
   2   7   7      335.04      308.24     10.41 o 
   3   7   7      105.41       93.79      6.84 o 
   4   7   7        0.15       -1.19      3.39 o 
   5   7   7      249.81      234.54     11.12 o 
   6   7   7       45.46       55.25      6.59 o 
   7   7   7        1.50       -0.23      3.87 o 
   8   7   7        0.51       11.15      4.89 o 
   9   7   7       44.39       34.33      6.37 o 
  10   7   7        1.96       10.13      5.28 o 
   0   8   7        2.89       -1.41      6.02 o 
   1   8   7      511.21      502.62     27.02 o 
   2   8   7      265.22      278.08     15.03 o 
   3   8   7      723.41      646.27     21.94 o 
   4   8   7       47.27       47.35      6.17 o 
   5   8   7       42.63       46.58      6.36 o 
   6   8   7        5.28       -0.48      4.62 o 
   7   8   7       35.99       44.05      8.94 o 
   8   8   7        0.13        0.48      4.56 o 
   9   8   7      304.69      296.79     17.65 o 
   1   9   7      146.48      173.79     14.94 o 
   2   9   7       35.30       39.88      8.40 o 
   3   9   7      115.23      125.94     16.01 o 
   4   9   7      231.36      208.47     16.70 o 
   5   9   7       26.13       48.22      7.49 o 
   6   9   7       19.40       17.11      6.05 o 
   7   9   7       81.91      108.52     19.24 o 
   0  10   7        6.37       22.05     10.48 o 
   1  10   7       86.65       79.60     10.83 o 
   2  10   7       20.39       14.04      6.27 o 
   3  10   7        0.86        8.16      6.03 o 
   4  10   7        3.49       19.26      7.67 o 
   5  10   7        3.96       10.59      7.20 o 
   0   0   8    15775.56    15922.06    309.04 o 
   1   0   8        9.52       12.29      3.08 o 
   2   0   8      172.18      165.05      5.45 o 
   3   0   8     2883.63     2878.24     43.89 o 
   4   0   8      961.85      962.77     18.76 o 
   5   0   8      248.36      284.63      8.50 o 
   6   0   8     1268.69     1138.10     21.86 o 
   7   0   8      894.67      867.05     18.67 o 
   8   0   8        2.27        2.82      2.87 o 
   9   0   8       11.90        9.77      3.66 o 
  10   0   8      459.38      455.33     28.36 o 
  11   0   8       20.94       11.54      6.85 o 
  12   0   8       50.89       41.78      9.95 o 
  13   0   8      223.03      270.20     22.13 o 
  14   0   8      452.11      385.82     25.37 o 
   1   1   8        5.72        4.50      1.00 o 
   2   1   8        0.09        1.57      0.88 o 
   3   1   8      301.29      316.56      6.79 o 
   4   1   8      434.97      434.22      8.05 o 
   5   1   8        0.74        2.40      1.24 o 
   6   1   8      361.95      379.26      7.42 o 
   7   1   8       20.04       26.34      3.77 o 
   8   1   8      492.11      463.06     10.21 o 
   9   1   8       86.75       97.74      6.50 o 
  10   1   8       22.22       25.29      4.21 o 
  11   1   8      187.58      182.60      9.09 o 
  12   1   8        8.14       10.76      4.27 o 
  13   1   8        3.75        2.25      5.44 o 
  14   1   8       65.47       53.20      9.78 o 
   0   2   8       24.31       24.37      2.49 o 
   1   2   8      298.05      354.13      5.89 o 
   2   2   8      632.29      692.88     10.87 o 
   3   2   8       60.09       59.50      3.14 o 
   4   2   8     1031.48      996.01     21.67 o 
   5   2   8       15.40       11.93      1.46 o 
   6   2   8       15.16       15.24      2.06 o 
   7   2   8      484.24      430.57     10.79 o 
   8   2   8       28.67       33.58      4.45 o 
   9   2   8       71.22       75.67      5.95 o 
  10   2   8      676.07      703.41     16.10 o 
  11   2   8       67.45       63.44      6.07 o 
  12   2   8      182.90      158.67     10.27 o 
  13   2   8      159.32      190.21     13.31 o 
  14   2   8       49.79       67.32     10.73 o 
   1   3   8     1555.30     1684.04     18.58 o 
   2   3   8     7668.30     8127.57     81.70 o 
   3   3   8      288.92      330.05      6.88 o 
   4   3   8     3496.39     3499.37     40.85 o 
   5   3   8      570.25      526.93     10.69 o 
   6   3   8      294.64      312.23      8.36 o 
   7   3   8      249.50      245.72      8.03 o 
   8   3   8      575.09      514.44     11.96 o 
   9   3   8      499.91      472.26     11.73 o 
  10   3   8       55.79       60.56      5.40 o 
  11   3   8        3.58        5.73      4.08 o 
  12   3   8       60.29       55.67      6.90 o 
  13   3   8       47.59       51.46      7.08 o 
   0   4   8    17772.90    17874.76    219.52 o 
   1   4   8     3562.99     3647.96     34.83 o 
   2   4   8     1083.18     1139.48     15.49 o 
   3   4   8      757.44      740.03     13.86 o 
   4   4   8       89.22       93.85      5.31 o 
   5   4   8      187.84      213.02      7.35 o 
   6   4   8      258.94      269.24      8.78 o 
   7   4   8       18.77       22.07      3.55 o 
   8   4   8       39.30       40.05      4.37 o 
   9   4   8       21.20       11.50      3.82 o 
  10   4   8       44.15       48.40      5.61 o 
  11   4   8        0.57        6.02      3.83 o 
  12   4   8      152.59      151.39      9.96 o 
  13   4   8       58.10       48.85      7.13 o 
   1   5   8     2037.12     1995.31     26.07 o 
   2   5   8      233.38      201.75      6.57 o 
   3   5   8       64.11       66.00      4.81 o 
   4   5   8      278.06      279.10      8.57 o 
   5   5   8     1915.75     1801.63     26.20 o 
   6   5   8     1518.35     1471.32     23.13 o 
   7   5   8       26.81       19.33      3.69 o 
   8   5   8      239.17      237.98     10.60 o 
   9   5   8      328.07      282.67     11.70 o 
  10   5   8       32.24       39.54      5.51 o 
  11   5   8       43.08       39.98      6.20 o 
  12   5   8      100.51      110.30      9.72 o 
   0   6   8       83.22       85.86     10.62 o 
   1   6   8      275.45      266.28      9.16 o 
   2   6   8      465.37      435.69     11.30 o 
   3   6   8        7.37        7.46      2.90 o 
   4   6   8        5.26        5.86      2.73 o 
   5   6   8       12.45        9.29      2.98 o 
   6   6   8      359.73      341.73     13.69 o 
   7   6   8       94.49       95.78      7.59 o 
   8   6   8        0.32        1.66      3.69 o 
   9   6   8       29.65       35.49      5.54 o 
  10   6   8       48.59       43.32      6.74 o 
  11   6   8        9.34       11.87      5.06 o 
   1   7   8      150.75      145.24     11.90 o 
   2   7   8     1249.51     1144.67     24.97 o 
   3   7   8       10.97       11.08      3.65 o 
   4   7   8       50.71       51.94      5.89 o 
   5   7   8       27.04       25.99      4.84 o 
   6   7   8        0.02        1.35      3.99 o 
   7   7   8      168.63      180.09     15.02 o 
   8   7   8      175.85      170.98     11.47 o 
   9   7   8      115.22      124.18     10.36 o 
  10   7   8        1.50       10.97      5.50 o 
   0   8   8      336.95      327.26     42.70 o 
   1   8   8      508.39      508.17     20.09 o 
   2   8   8      279.76      252.83     25.78 o 
   3   8   8      301.73      270.97     29.98 o 
   4   8   8      137.44      136.67     10.72 o 
   5   8   8       93.38       79.18      7.53 o 
   6   8   8       76.23       71.65      7.80 o 
   7   8   8       93.32      110.11     16.05 o 
   8   8   8       68.23       71.46      8.59 o 
   9   8   8        9.46       23.88      6.64 o 
   1   9   8       58.89       74.93     10.30 o 
   2   9   8        8.09        1.18      6.46 o 
   3   9   8       50.42       55.45      8.20 o 
   4   9   8       43.89       31.94      9.78 o 
   5   9   8       18.03       13.50      6.97 o 
   6   9   8        3.01       11.23      5.55 o 
   7   9   8        8.48       16.67     13.90 o 
   0  10   8       89.51      113.55     22.21 o 
   1  10   8       59.52       56.93      9.85 o 
   2  10   8        0.85        3.82      5.94 o 
   3  10   8       48.51       72.13     17.62 o 
   4  10   8        9.75       12.95      6.64 o 
   1   1   9      172.49      184.09      4.15 o 
   2   1   9     4710.77     4829.96     49.73 o 
   3   1   9     1782.91     2043.56     23.36 o 
   4   1   9      701.98      629.27      8.95 o 
   5   1   9     1406.46     1574.28     18.19 o 
   6   1   9       46.32       39.76      3.90 o 
   7   1   9       41.31       47.12      3.82 o 
   8   1   9     1009.68      948.57     17.82 o 
   9   1   9       45.10       40.21      4.76 o 
  10   1   9      187.10      194.30      8.94 o 
  11   1   9      158.76      170.87     10.14 o 
  12   1   9      588.14      565.69     19.27 o 
  13   1   9       32.92       41.78      7.27 o 
  14   1   9      183.39      232.96     18.08 o 
   0   2   9     3095.46     3212.72     61.42 o 
   1   2   9      724.31      813.62     14.60 o 
   2   2   9      126.97      145.84      4.59 o 
   3   2   9        0.17        5.19      1.54 o 
   4   2   9     2348.63     2397.39     33.16 o 
   5   2   9       78.82       85.08      4.21 o 
   6   2   9      561.31      527.18     11.79 o 
   7   2   9      281.87      274.50      8.67 o 
   8   2   9     1132.87     1100.37     20.18 o 
   9   2   9      199.16      195.51      9.82 o 
  10   2   9      117.35      126.49      7.88 o 
  11   2   9        6.12       11.88      3.76 o 
  12   2   9      258.65      277.65     14.33 o 
  13   2   9        8.45       15.39      7.31 o 
   1   3   9      419.90      446.36      8.66 o 
   2   3   9      911.54      854.08     13.34 o 
   3   3   9      304.23      291.64      6.30 o 
   4   3   9       55.07       49.10      9.77 o 
   5   3   9      754.34      795.30     14.00 o 
   6   3   9     2047.23     1913.92     31.07 o 
   7   3   9        0.02        6.53      2.60 o 
   8   3   9       90.11       95.16      6.03 o 
   9   3   9       45.93       48.32      5.13 o 
  10   3   9       13.59       16.42      4.08 o 
  11   3   9      108.05       99.67      8.40 o 
  12   3   9      371.33      373.21     14.92 o 
  13   3   9       30.81       34.30      6.42 o 
   0   4   9    23565.00    24488.93    397.24 o 
   1   4   9     1101.39     1092.02     17.25 o 
   2   4   9     1653.27     1732.66     21.63 o 
   3   4   9        9.23        7.57      2.20 o 
   4   4   9        4.03        4.73      2.22 o 
   5   4   9      254.54      253.81      7.73 o 
   6   4   9     2147.83     2065.85     31.83 o 
   7   4   9        7.80       -1.20      2.54 o 
   8   4   9      118.61      120.21      6.90 o 
   9   4   9        3.59        5.40      3.42 o 
  10   4   9      282.81      286.39     11.71 o 
  11   4   9       12.39       14.09      5.58 o 
  12   4   9        2.51        9.63      4.63 o 
  13   4   9        8.63       10.61      5.44 o 
   1   5   9       72.72       74.92      5.02 o 
   2   5   9       43.46       40.17      3.64 o 
   3   5   9      103.20       99.67      5.69 o 
   4   5   9      146.51      142.68      6.91 o 
   5   5   9       62.65       68.32      5.14 o 
   6   5   9      110.35      110.46      6.49 o 
   7   5   9       70.66       66.99      5.59 o 
   8   5   9      192.38      174.20      9.59 o 
   9   5   9        3.47        5.64      3.75 o 
  10   5   9       12.32       17.97      4.64 o 
  11   5   9       22.34       21.06      5.00 o 
  12   5   9       29.79       34.37      6.00 o 
   0   6   9     1639.68     1559.49     70.09 o 
   1   6   9       61.41       54.44      5.69 o 
   2   6   9        0.02        0.89      2.38 o 
   3   6   9       70.82       69.25      6.73 o 
   4   6   9      665.33      601.43     14.61 o 
   5   6   9        3.85        4.10      3.21 o 
   6   6   9      414.51      389.81     12.04 o 
   7   6   9        8.72        8.88      3.76 o 
   8   6   9       80.37       89.17      7.55 o 
   9   6   9        2.45        1.92      3.78 o 
  10   6   9      219.15      219.96     12.13 o 
  11   6   9        2.79        7.43      4.92 o 
   1   7   9      315.82      265.26     13.53 o 
   2   7   9      126.61      132.96     10.33 o 
   3   7   9       75.65       70.61      7.31 o 
   4   7   9       42.34       41.16      4.98 o 
   5   7   9       17.74       13.63      4.43 o 
   6   7   9       12.46        7.17      4.02 o 
   7   7   9       76.20       91.15      8.68 o 
   8   7   9      154.44      153.53     13.02 o 
   9   7   9       21.93       13.35      5.64 o 
  10   7   9        6.13        7.23      5.38 o 
   0   8   9        1.66        2.11      8.68 o 
   1   8   9       15.95       15.05      5.51 o 
   2   8   9      316.41      309.07     15.17 o 
   3   8   9        7.58       10.61      6.19 o 
   4   8   9      318.07      274.47     17.95 o 
   5   8   9        8.78        9.98      4.93 o 
   6   8   9        0.04       -2.58      3.77 o 
   7   8   9       27.56       28.64      9.92 o 
   8   8   9        4.70       11.29      5.59 o 
   9   8   9       17.03       13.95      6.14 o 
   1   9   9        1.75        9.54      5.10 o 
   2   9   9      139.39      160.67     26.96 o 
   3   9   9        0.91        9.21      5.42 o 
   4   9   9        1.49        1.48      5.02 o 
   5   9   9        2.03        3.81      5.74 o 
   6   9   9        0.42       -1.07      5.88 o 
   7   9   9        3.27        1.50      8.53 o 
   0  10   9       11.49       24.24     11.89 o 
   1  10   9        1.41        4.46      6.91 o 
   2  10   9       10.99        9.59      6.24 o 
   3  10   9       10.16       16.98      6.96 o 
   4  10   9        0.05        8.45      6.22 o 
   0   0  10     2707.35     2642.60     71.16 o 
   1   0  10        0.67        4.57      1.76 o 
   2   0  10     3742.03     3822.97     57.23 o 
   3   0  10     2493.18     2593.02     40.89 o 
   4   0  10      230.95      313.79      9.24 o 
   5   0  10       77.85       73.56      4.58 o 
   6   0  10     2956.18     2867.78     51.70 o 
   7   0  10       29.78       33.25      4.35 o 
   8   0  10      107.69       96.28      6.96 o 
   9   0  10     4053.15     3862.70    120.66 o 
  10   0  10      563.85      528.40     39.26 o 
  11   0  10      379.90      383.71     21.38 o 
  12   0  10      476.97      452.25     42.93 o 
  13   0  10      109.53      146.36     17.07 o 
   1   1  10     1731.30     1911.30     29.86 o 
   2   1  10      795.60      923.18     12.42 o 
   3   1  10     3556.26     3943.52     45.19 o 
   4   1  10     1647.09     1903.91     22.63 o 
   5   1  10      565.19      661.41      9.81 o 
   6   1  10      414.55      378.64      7.15 o 
   7   1  10      854.00      834.04     18.06 o 
   8   1  10     1889.92     1825.71     28.48 o 
   9   1  10     1814.42     1729.63     34.11 o 
  10   1  10      339.33      326.28     11.73 o 
  11   1  10      345.85      336.44     14.26 o 
  12   1  10       34.15       31.08      7.73 o 
  13   1  10        3.43       11.28      5.62 o 
   0   2  10     3494.61     3585.23    106.07 o 
   1   2  10      106.05       99.75      3.31 o 
   2   2  10     1150.15     1296.54     18.97 o 
   3   2  10     1949.73     1832.36     23.82 o 
   4   2  10      544.10      495.03      9.55 o 
   5   2  10       96.46       94.59      4.60 o 
   6   2  10     2122.14     1884.02     46.03 o 
   7   2  10       82.22       80.39      5.79 o 
   8   2  10     1445.64     1399.79     24.06 o 
   9   2  10     1114.24     1107.88     21.99 o 
  10   2  10      458.34      447.34     12.77 o 
  11   2  10      246.54      250.03     13.09 o 
  12   2  10      288.73      293.39     13.36 o 
  13   2  10      186.81      213.87     17.26 o 
   1   3  10      193.13      184.89      4.46 o 
   2   3  10      185.78      155.02      6.10 o 
   3   3  10      360.08      413.19      8.54 o 
   4   3  10     1284.35     1288.75     22.21 o 
   5   3  10     1004.37      947.79     18.88 o 
   6   3  10      173.49      149.92      7.28 o 
   7   3  10      143.49      137.71      7.39 o 
   8   3  10       24.35       23.60      3.95 o 
   9   3  10      298.39      270.89     10.25 o 
  10   3  10       10.71       12.40      3.70 o 
  11   3  10      239.25      244.64     13.00 o 
  12   3  10        7.01       14.16      5.01 o 
  13   3  10      142.41      152.34     12.61 o 
   0   4  10      587.96      606.96     16.88 o 
   1   4  10     1065.57     1105.08     16.73 o 
   2   4  10       13.04       11.40      2.07 o 
   3   4  10      322.39      340.74      8.38 o 
   4   4  10       16.52       16.07      2.95 o 
   5   4  10       43.77       50.24      4.26 o 
   6   4  10       25.92       23.14      3.60 o 
   7   4  10      475.06      437.46     11.17 o 
   8   4  10       51.71       53.73      5.26 o 
   9   4  10        0.01        2.35      3.13 o 
  10   4  10        7.22       11.35      4.51 o 
  11   4  10       87.69       87.52      8.60 o 
  12   4  10       31.10       45.67      6.91 o 
   1   5  10      458.69      414.11      8.49 o 
   2   5  10      431.74      453.39     10.13 o 
   3   5  10       38.81       46.89      4.20 o 
   4   5  10      283.69      237.95      8.24 o 
   5   5  10      261.02      243.55      8.53 o 
   6   5  10      479.54      448.76     11.36 o 
   7   5  10       71.40       70.83      6.05 o 
   8   5  10      288.38      285.62     11.58 o 
   9   5  10      125.80      142.65      9.20 o 
  10   5  10       13.97       14.80      4.51 o 
  11   5  10       33.33       44.54      6.43 o 
  12   5  10       49.94       77.59      9.67 o 
   0   6  10       52.39       63.47     10.33 o 
   1   6  10       92.79       97.44      7.41 o 
   2   6  10        1.32        2.22      2.99 o 
   3   6  10       38.07       40.30      4.22 o 
   4   6  10       64.70       55.77      5.31 o 
   5   6  10       11.15       12.91      4.09 o 
   6   6  10       57.31       58.83      5.33 o 
   7   6  10      159.85      157.57     10.03 o 
   8   6  10        5.13        8.37      4.11 o 
   9   6  10       23.29       24.62      5.34 o 
  10   6  10        0.24        7.98      4.66 o 
  11   6  10        3.51        8.56      5.02 o 
   1   7  10       33.94       42.51      7.68 o 
   2   7  10      206.36      209.88     14.11 o 
   3   7  10        9.24        7.00      4.25 o 
   4   7  10       21.50       21.32      3.96 o 
   5   7  10       82.79       80.00      6.84 o 
   6   7  10       11.83        3.92      3.79 o 
   7   7  10       19.30       28.27      5.61 o 
   8   7  10        7.55       11.40      5.15 o 
   9   7  10      123.88      139.46     11.12 o 
  10   7  10        0.12        8.04      5.33 o 
   0   8  10      216.71      260.07     20.46 o 
   1   8  10       12.07       10.22      5.08 o 
   2   8  10        1.53        7.97      4.81 o 
   3   8  10      266.28      272.54     28.81 o 
   4   8  10       69.63       80.09      9.72 o 
   5   8  10        2.46       -0.66      5.39 o 
   6   8  10      151.95      138.39     11.78 o 
   7   8  10       46.08       64.07      8.38 o 
   8   8  10       28.49       33.15      7.17 o 
   1   9  10        2.27        3.08      4.92 o 
   2   9  10       95.80      101.06     12.54 o 
   3   9  10        7.33        9.29      5.65 o 
   4   9  10       12.16        8.75      9.14 o 
   5   9  10        0.24        5.79      5.64 o 
   6   9  10       29.61       40.32      9.78 o 
   0  10  10       10.31       35.19     14.23 o 
   1  10  10        3.00       12.54      7.35 o 
   2  10  10       52.79       56.76     11.47 o 
   3  10  10       53.21       63.15     12.55 o 
   1   1  11     1490.20     1470.29     18.05 o 
   2   1  11     1779.94     2023.37     23.55 o 
   3   1  11      421.89      497.78      8.40 o 
   4   1  11      641.18      709.30     10.92 o 
   5   1  11     2224.51     2157.83     23.98 o 
   6   1  11      541.01      543.94     11.66 o 
   7   1  11     1217.05     1168.95     18.52 o 
   8   1  11      325.74      328.27     12.02 o 
   9   1  11      529.23      493.84     12.72 o 
  10   1  11        3.29       -0.41      4.60 o 
  11   1  11      449.07      419.18     16.21 o 
  12   1  11       12.32        8.98      5.53 o 
  13   1  11        3.77        8.62      5.81 o 
   0   2  11        1.89        3.75      1.89 o 
   1   2  11      420.53      490.23      8.11 o 
   2   2  11       58.96       58.90      3.60 o 
   3   2  11      474.78      403.61      8.44 o 
   4   2  11        6.52       10.29      2.10 o 
   5   2  11        0.65        2.41      1.86 o 
   6   2  11        9.07        9.95      3.10 o 
   7   2  11     2890.44     2624.21     73.15 o 
   8   2  11        0.03        0.16      3.04 o 
   9   2  11      180.00      187.79      9.67 o 
  10   2  11       14.12       13.34      3.64 o 
  11   2  11       17.15       25.54      5.15 o 
  12   2  11        4.16       20.31      5.81 o 
  13   2  11      424.47      423.07     21.82 o 
   1   3  11      212.59      194.18      6.99 o 
   2   3  11      246.17      257.50      6.66 o 
   3   3  11       32.46       39.32      3.46 o 
   4   3  11       63.84       64.04      4.72 o 
   5   3  11      898.13      849.88     16.42 o 
   6   3  11      383.06      341.10      9.99 o 
   7   3  11      128.66      124.80      8.06 o 
   8   3  11        2.49        3.96      3.15 o 
   9   3  11      835.77      784.78     17.62 o 
  10   3  11       76.15       70.58      6.36 o 
  11   3  11       90.65      102.54      7.92 o 
  12   3  11      110.50      134.06     10.29 o 
  13   3  11        0.02       16.95      7.11 o 
   0   4  11      114.22      101.69      7.90 o 
   1   4  11      340.01      324.95     18.50 o 
   2   4  11       17.81       18.17      2.60 o 
   3   4  11      921.65      860.69     34.44 o 
   4   4  11      329.31      332.42      9.57 o 
   5   4  11       35.46       42.25      6.76 o 
   6   4  11       13.09       13.40      3.48 o 
   7   4  11      955.73      890.16     18.58 o 
   8   4  11       87.19       74.83      6.40 o 
   9   4  11       80.35       87.98      7.03 o 
  10   4  11        0.08       -2.66      3.78 o 
  11   4  11      125.68      165.35     11.16 o 
  12   4  11        4.29        8.21      5.09 o 
   1   5  11       21.70       28.46      4.56 o 
   2   5  11       72.45       73.05      4.76 o 
   3   5  11       25.98       21.15      3.24 o 
   4   5  11        3.44        5.49      2.66 o 
   5   5  11      106.90      121.53      7.11 o 
   6   5  11      168.72      147.51      7.53 o 
   7   5  11       18.05       23.65      4.38 o 
   8   5  11        9.05        9.32      3.67 o 
   9   5  11       26.10       21.25      4.83 o 
  10   5  11        2.98       -0.41      4.22 o 
  11   5  11        3.68        4.27      5.00 o 
   0   6  11       57.24       45.00      9.53 o 
   1   6  11       97.57      103.26      7.79 o 
   2   6  11      263.79      256.30     23.90 o 
   3   6  11      783.30      677.16     15.53 o 
   4   6  11      118.63      111.33      6.59 o 
   5   6  11       34.68       39.97      4.60 o 
   6   6  11        0.10       -2.18      3.05 o 
   7   6  11      442.83      436.99     14.52 o 
   8   6  11        4.02       -1.87      3.71 o 
   9   6  11       74.77       83.72      8.66 o 
  10   6  11        6.83       11.45      4.84 o 
  11   6  11       59.00       69.96      7.90 o 
   1   7  11       65.19       85.50     15.17 o 
   2   7  11      196.81      185.40     18.53 o 
   3   7  11       11.95       22.68      5.10 o 
   4   7  11      102.23      101.01      7.46 o 
   5   7  11      266.09      270.85     12.39 o 
   6   7  11       29.03       23.96      4.70 o 
   7   7  11        1.49        9.61      4.45 o 
   8   7  11        0.00       -3.65      4.35 o 
   9   7  11       93.13      129.63      9.88 o 
   0   8  11      210.18      212.30     19.07 o 
   1   8  11        2.06        4.57      4.60 o 
   2   8  11        4.13       -2.27      5.28 o 
   3   8  11       51.58       51.63      7.67 o 
   4   8  11       12.61       23.40      6.50 o 
   5   8  11        9.83        6.86      7.18 o 
   6   8  11       44.11       38.60      7.23 o 
   7   8  11       63.73       68.27     20.52 o 
   8   8  11       38.29       40.20     15.15 o 
   1   9  11      138.29      162.90     12.88 o 
   2   9  11        0.42        2.60      6.44 o 
   3   9  11        2.44       17.56      5.93 o 
   4   9  11        6.57        7.13      6.10 o 
   5   9  11      244.14      265.21     29.57 o 
   6   9  11        1.71       12.30      6.70 o 
   0  10  11        8.88       -3.91     10.17 o 
   1  10  11       36.67       51.81     13.21 o 
   2  10  11        0.80        5.42      7.12 o 
   0   0  12      875.91      859.48     24.43 o 
   1   0  12      144.12      135.66      6.09 o 
   2   0  12      551.15      572.73     13.28 o 
   3   0  12     1752.66     1702.77     30.57 o 
   4   0  12      536.29      526.45     12.98 o 
   5   0  12       17.48       18.80      3.47 o 
   6   0  12       27.51       32.34      3.88 o 
   7   0  12     1591.99     1470.80     34.11 o 
   8   0  12       38.80       41.18      6.96 o 
   9   0  12       71.29       63.47     10.34 o 
  10   0  12      748.73      700.99     29.53 o 
  11   0  12        9.18        4.32     15.09 o 
  12   0  12        1.80        8.87      8.76 o 
  13   0  12      550.30      568.97     29.69 o 
   1   1  12      389.70      420.85      8.57 o 
   2   1  12     1251.60     1253.09     16.30 o 
   3   1  12      247.19      283.92      6.12 o 
   4   1  12      152.38      141.16      5.44 o 
   5   1  12       32.01       43.15      3.57 o 
   6   1  12       58.87       53.56      3.92 o 
   7   1  12      470.41      434.09     10.36 o 
   8   1  12       70.26       73.50      5.39 o 
   9   1  12      331.53      296.01     13.12 o 
  10   1  12        4.79        3.67      4.40 o 
  11   1  12       33.86       33.92      7.02 o 
  12   1  12       34.13       43.10      7.41 o 
  13   1  12       19.16       29.20      7.13 o 
   0   2  12     2000.14     1930.76     32.53 o 
   1   2  12       78.08       84.14      3.86 o 
   2   2  12      102.80       96.69      4.55 o 
   3   2  12     1309.60     1260.00     18.41 o 
   4   2  12      241.77      228.47      7.58 o 
   5   2  12      104.24      111.82      6.17 o 
   6   2  12        0.54        0.01      2.50 o 
   7   2  12      721.47      658.91     14.69 o 
   8   2  12      170.78      172.04      8.40 o 
   9   2  12       59.21       57.36      5.58 o 
  10   2  12      205.60      211.75     10.04 o 
  11   2  12       21.52       15.84      5.53 o 
  12   2  12        5.66        5.89      5.47 o 
  13   2  12      178.92      243.00     18.83 o 
   1   3  12      522.76      495.68     14.92 o 
   2   3  12      328.85      310.55      7.54 o 
   3   3  12      282.85      261.21      6.94 o 
   4   3  12       13.70       13.37      3.39 o 
   5   3  12      271.95      223.82      8.21 o 
   6   3  12      855.91      820.80     15.58 o 
   7   3  12      159.90      145.64      7.97 o 
   8   3  12      201.39      187.45      9.14 o 
   9   3  12      315.70      301.96     11.81 o 
  10   3  12       48.88       58.94      6.27 o 
  11   3  12      350.95      372.43     13.06 o 
  12   3  12       88.04      110.29     12.97 o 
   0   4  12      569.31      545.66     17.23 o 
   1   4  12       18.42       17.51      3.12 o 
   2   4  12      445.21      382.58     13.10 o 
   3   4  12       27.72       27.83      5.09 o 
   4   4  12        2.47        5.49      4.03 o 
   5   4  12       27.18       16.16      3.62 o 
   6   4  12      170.00      167.43      8.38 o 
   7   4  12      273.71      255.99     11.04 o 
   8   4  12       12.20       13.03      4.01 o 
   9   4  12       33.66       39.58      5.29 o 
  10   4  12        3.06        3.02      4.14 o 
  11   4  12       98.52      121.80     13.44 o 
  12   4  12       99.98      116.24     10.03 o 
   1   5  12      322.64      277.22     13.90 o 
   2   5  12     4120.56     3792.32     56.65 o 
   3   5  12        0.03       -1.26      2.90 o 
   4   5  12      536.52      483.40     11.44 o 
   5   5  12      308.44      289.07      9.20 o 
   6   5  12       42.22       45.04      4.70 o 
   7   5  12      114.54      122.55      7.91 o 
   8   5  12      458.92      391.35     15.50 o 
   9   5  12       95.82       91.03      8.47 o 
  10   5  12       57.60       61.68      8.19 o 
  11   5  12      151.68      183.90     12.47 o 
   0   6  12     3169.26     2806.70    194.95 o 
   1   6  12     5415.91     5042.85     73.00 o 
   2   6  12      331.48      315.15     14.03 o 
   3   6  12     1490.10     1318.98     31.12 o 
   4   6  12       65.99       65.86      7.68 o 
   5   6  12      432.87      366.80      9.98 o 
   6   6  12       88.09       78.51      6.12 o 
   7   6  12      383.01      309.34     12.29 o 
   8   6  12       14.70       16.16      4.45 o 
   9   6  12        0.04        0.33      4.25 o 
  10   6  12       54.39       59.12      8.00 o 
   1   7  12       76.60       62.10      7.87 o 
   2   7  12        7.69        1.71      4.74 o 
   3   7  12       15.16        9.42      9.07 o 
   4   7  12        1.77        5.86      4.25 o 
   5   7  12      182.89      191.06      9.37 o 
   6   7  12       68.20       70.41      6.89 o 
   7   7  12       23.74       30.63      5.38 o 
   8   7  12        3.96       13.01      5.06 o 
   9   7  12      197.38      232.33     12.87 o 
   0   8  12        9.16       12.45      7.72 o 
   1   8  12      100.25      116.72     10.71 o 
   2   8  12       13.33        7.40      5.22 o 
   3   8  12      158.77      156.85     12.58 o 
   4   8  12        2.27       10.82      5.78 o 
   5   8  12        0.12        8.78      5.54 o 
   6   8  12       50.78       48.96      8.85 o 
   7   8  12       32.09       55.18      8.03 o 
   1   9  12       17.40       20.05      6.45 o 
   2   9  12        4.73       20.75      7.62 o 
   3   9  12        0.91        8.16      6.80 o 
   4   9  12        3.21       15.96      6.59 o 
   5   9  12       22.31       20.54      7.59 o 
   1   1  13       86.62       99.32      4.06 o 
   2   1  13     2839.52     2810.07     31.90 o 
   3   1  13      963.85     1007.21     15.74 o 
   4   1  13       18.21       10.16      2.31 o 
   5   1  13      102.39      111.39      5.45 o 
   6   1  13      650.59      576.68     11.07 o 
   7   1  13       60.59       65.39      5.05 o 
   8   1  13      535.71      464.93     13.84 o 
   9   1  13      381.38      353.79     12.45 o 
  10   1  13       19.26       14.71      5.36 o 
  11   1  13       35.35       32.19      6.64 o 
  12   1  13      352.11      372.48     17.05 o 
  13   1  13        0.06        0.47      5.67 o 
   0   2  13     1442.48     1484.88     40.53 o 
   1   2  13       37.67       43.44      3.34 o 
   2   2  13       29.17       33.26      3.12 o 
   3   2  13      137.81      155.30      6.06 o 
   4   2  13      123.07      111.40      5.31 o 
   5   2  13      306.52      301.12      9.72 o 
   6   2  13      298.39      279.45      9.54 o 
   7   2  13       31.37       31.98      4.02 o 
   8   2  13       81.50       88.62      6.07 o 
   9   2  13        0.01        2.63      3.40 o 
  10   2  13      254.43      244.44     13.77 o 
  11   2  13       82.97       78.03      8.72 o 
  12   2  13       51.82       61.35      8.57 o 
   1   3  13      267.70      260.07      6.96 o 
   2   3  13      127.70      125.01      5.30 o 
   3   3  13       12.47       11.79      2.45 o 
   4   3  13      136.34      136.51      6.92 o 
   5   3  13       29.92       18.38      3.92 o 
   6   3  13       88.97       81.15      5.94 o 
   7   3  13       13.77       14.54      3.44 o 
   8   3  13        6.88       10.51      3.60 o 
   9   3  13        9.01        9.45      3.87 o 
  10   3  13      113.11      117.97      8.32 o 
  11   3  13        1.80        3.99      6.16 o 
  12   3  13      111.29      117.90     13.09 o 
   0   4  13     2867.53     2755.95     58.71 o 
   1   4  13      343.06      313.19      9.15 o 
   2   4  13       93.68       98.93      6.99 o 
   3   4  13       61.49       66.09      5.23 o 
   4   4  13     1406.89     1274.03     24.66 o 
   5   4  13        0.56       -2.74      2.74 o 
   6   4  13      830.76      741.02     25.35 o 
   7   4  13        6.18        4.97      3.54 o 
   8   4  13      132.99      150.23      8.92 o 
   9   4  13       70.19       69.01      6.67 o 
  10   4  13      373.73      374.23     15.35 o 
  11   4  13        0.66        7.14      4.69 o 
  12   4  13      127.51      136.07     13.80 o 
   1   5  13       49.97       44.64      5.59 o 
   2   5  13       44.20       54.99      6.01 o 
   3   5  13      209.97      191.30     10.09 o 
   4   5  13       40.66       35.95      4.74 o 
   5   5  13      326.44      310.67     10.97 o 
   6   5  13       42.82       38.62      4.95 o 
   7   5  13      234.38      212.68      9.54 o 
   8   5  13        0.98        5.15      3.72 o 
   9   5  13        2.67        3.63      4.38 o 
  10   5  13        1.03        8.71      5.11 o 
  11   5  13       80.79       95.10      9.55 o 
   0   6  13     2827.28     2425.51     66.62 o 
   1   6  13       62.57       56.03      8.20 o 
   2   6  13        0.84        0.09      5.03 o 
   3   6  13       12.01       13.70      4.60 o 
   4   6  13      217.41      192.92     10.83 o 
   5   6  13       13.38       16.01      4.16 o 
   6   6  13      427.75      422.41     11.17 o 
   7   6  13       30.98       36.31      5.02 o 
   8   6  13       43.27       45.82      7.05 o 
   9   6  13       18.70       26.56      6.38 o 
  10   6  13       83.45      104.20     10.20 o 
   1   7  13       11.54        6.76      5.07 o 
   2   7  13        0.13        0.73      4.83 o 
   3   7  13       56.25       55.01      7.12 o 
   4   7  13        0.27        4.90      4.31 o 
   5   7  13      241.12      208.37     11.28 o 
   6   7  13        4.91       16.12      4.74 o 
   7   7  13       47.93       40.96      6.04 o 
   8   7  13      168.48      184.13     12.90 o 
   9   7  13        7.47       16.81      5.87 o 
   0   8  13       29.83       28.62     13.69 o 
   1   8  13       59.79       62.26      8.55 o 
   2   8  13        7.42        5.33      5.35 o 
   3   8  13       69.57       75.82      9.32 o 
   4   8  13       37.00       60.99     10.73 o 
   5   8  13        0.00        3.53      5.67 o 
   6   8  13        8.03       22.54      8.44 o 
   7   8  13       21.65       17.86      7.30 o 
   1   9  13        0.89        8.27      5.84 o 
   2   9  13      138.08      173.52     13.57 o 
   3   9  13        0.66        4.83      7.65 o 
   4   9  13       27.89       33.47      8.26 o 
   0   0  14     5012.41     5046.75    106.77 o 
   1   0  14      173.32      155.34     12.53 o 
   2   0  14     1580.04     1734.95     30.79 o 
   3   0  14      658.11      649.53     15.28 o 
   4   0  14     1084.62     1026.76     39.32 o 
   5   0  14      633.42      602.28     28.34 o 
   6   0  14     2851.33     2629.73     52.93 o 
   7   0  14      143.97      139.01     12.66 o 
   8   0  14     5017.25     4846.00    123.71 o 
   9   0  14      450.56      441.76     22.78 o 
  10   0  14       73.81       92.46     12.88 o 
  11   0  14       74.11       72.92     12.82 o 
  12   0  14      337.53      326.13     34.49 o 
   1   1  14      353.27      364.76      7.44 o 
   2   1  14       21.52       35.67      3.27 o 
   3   1  14      421.30      455.07     11.05 o 
   4   1  14     1145.37     1210.92     18.51 o 
   5   1  14     1431.48     1364.78     20.97 o 
   6   1  14      188.26      181.98      6.71 o 
   7   1  14     1143.74     1077.07     20.22 o 
   8   1  14      167.40      150.50      9.53 o 
   9   1  14      208.99      192.86     10.62 o 
  10   1  14      183.87      166.93     11.89 o 
  11   1  14      346.77      318.20     16.31 o 
  12   1  14        3.25        8.30      6.05 o 
   0   2  14     1774.37     1773.78     37.57 o 
   1   2  14       29.60       36.54      3.95 o 
   2   2  14      127.74      116.82      5.27 o 
   3   2  14      197.70      197.35      9.77 o 
   4   2  14        9.23       13.82      3.17 o 
   5   2  14        0.52        1.90      2.56 o 
   6   2  14      652.90      625.40     13.11 o 
   7   2  14      126.46      121.84      6.74 o 
   8   2  14      271.80      264.32      9.45 o 
   9   2  14      269.60      293.67     12.57 o 
  10   2  14       87.18       75.86      7.48 o 
  11   2  14       55.14       59.60      8.01 o 
  12   2  14       31.08       26.70      6.91 o 
   1   3  14      259.35      236.99      7.91 o 
   2   3  14      466.84      451.57      9.87 o 
   3   3  14       94.63      100.76      5.99 o 
   4   3  14      307.94      295.49      9.21 o 
   5   3  14      127.74      125.02      7.17 o 
   6   3  14      254.44      262.87      9.21 o 
   7   3  14       32.38       31.71      4.27 o 
   8   3  14      756.07      672.84     15.05 o 
   9   3  14      296.88      296.52     10.88 o 
  10   3  14       90.11       89.86      8.16 o 
  11   3  14       42.78       42.37      7.33 o 
  12   3  14      138.24      150.44     22.48 o 
   0   4  14      164.38      132.85     12.99 o 
   1   4  14        0.15        0.28      2.51 o 
   2   4  14       10.12       18.05      4.03 o 
   3   4  14       68.24       67.83      6.36 o 
   4   4  14       66.61       63.50      5.57 o 
   5   4  14       14.16       17.11      3.81 o 
   6   4  14       81.37       80.78      6.66 o 
   7   4  14        9.42       11.65      3.98 o 
   8   4  14        0.01        2.83      3.33 o 
   9   4  14       34.35       39.72      5.14 o 
  10   4  14       87.55      102.23      8.85 o 
  11   4  14       20.39       22.16      5.70 o 
   1   5  14       37.18       47.57      5.94 o 
   2   5  14      656.51      617.93     16.62 o 
   3   5  14        4.52        3.42      3.89 o 
   4   5  14      318.32      297.36     11.74 o 
   5   5  14      116.19      125.39      7.87 o 
   6   5  14      138.27      122.43      7.56 o 
   7   5  14        2.93        7.33      3.52 o 
   8   5  14      184.42      190.70      9.74 o 
   9   5  14       92.10      114.37      9.62 o 
  10   5  14       10.22       11.13      5.32 o 
   0   6  14      451.71      462.73     24.33 o 
   1   6  14      559.63      501.54     17.86 o 
   2   6  14      227.48      238.46     11.55 o 
   3   6  14      769.57      661.39     18.16 o 
   4   6  14       19.79       16.90      5.05 o 
   5   6  14      103.84      104.14      8.64 o 
   6   6  14      122.99      111.10      8.32 o 
   7   6  14        0.62       -0.65      3.34 o 
   8   6  14       11.65       14.88      5.02 o 
   9   6  14       11.86       16.87      5.40 o 
   1   7  14        2.24        8.11      5.73 o 
   2   7  14      254.62      255.11     21.34 o 
   3   7  14        2.07        0.72      4.61 o 
   4   7  14       69.24       73.58      8.11 o 
   5   7  14       17.69       33.34      5.69 o 
   6   7  14      162.22      189.54     12.52 o 
   7   7  14        0.02        0.32      5.00 o 
   8   7  14       77.90       94.01     10.04 o 
   0   8  14       47.70       68.51     12.84 o 
   1   8  14        0.06        2.49      5.13 o 
   2   8  14       36.36       41.17      7.41 o 
   3   8  14       92.64       98.28     10.57 o 
   4   8  14       35.94       49.53      8.44 o 
   5   8  14        3.54        9.40      6.07 o 
   6   8  14       24.86       26.73      6.73 o 
   1   9  14       10.87       16.56      6.51 o 
   2   9  14       24.35       34.83      7.99 o 
   3   9  14        4.40        8.32      8.88 o 
   4   9  14        0.08       -3.31      5.97 o 
   1   1  15     1275.79     1254.75     21.61 o 
   2   1  15     1685.98     1733.99     35.82 o 
   3   1  15      176.41      178.39      7.08 o 
   4   1  15      428.31      473.48     15.45 o 
   5   1  15      889.39      826.92     24.98 o 
   6   1  15       24.08       17.09      3.82 o 
   7   1  15      473.00      458.22     14.04 o 
   8   1  15      328.29      317.97     11.83 o 
   9   1  15      680.33      616.60     22.14 o 
  10   1  15       84.35       82.26      9.10 o 
  11   1  15      322.29      346.60     20.52 o 
  12   1  15       99.04      115.93     11.31 o 
   0   2  15       14.74       21.53      4.68 o 
   1   2  15      216.09      198.25      6.50 o 
   2   2  15      218.55      221.41      6.79 o 
   3   2  15      365.05      358.41      8.78 o 
   4   2  15       42.21       47.82      4.89 o 
   5   2  15       13.75       15.58      3.38 o 
   6   2  15        7.22       12.58      3.51 o 
   7   2  15        4.11        6.09      3.07 o 
   8   2  15      268.84      255.71     13.01 o 
   9   2  15      402.33      356.19     13.01 o 
  10   2  15        0.13        8.92      4.64 o 
  11   2  15      302.10      315.33     19.26 o 
  12   2  15       53.08       58.90      8.58 o 
   1   3  15      390.39      348.29     10.92 o 
   2   3  15      140.34      147.80      7.10 o 
   3   3  15        1.01        0.62      2.59 o 
   4   3  15       67.49       65.77      5.57 o 
   5   3  15      291.79      262.46      9.58 o 
   6   3  15       13.41        3.67      3.30 o 
   7   3  15      177.48      167.88      9.12 o 
   8   3  15       15.59       12.22      3.87 o 
   9   3  15      121.17      119.78      8.34 o 
  10   3  15      128.22      135.80     10.13 o 
  11   3  15       72.17       78.21      8.48 o 
   0   4  15      639.87      619.42     28.51 o 
   1   4  15       15.71       19.44      3.70 o 
   2   4  15      555.15      510.82     14.50 o 
   3   4  15      690.18      626.06     17.29 o 
   4   4  15       54.36       43.64      6.99 o 
   5   4  15       13.38        7.39      3.61 o 
   6   4  15      156.59      150.16      8.64 o 
   7   4  15      262.59      254.80     10.19 o 
   8   4  15        7.67        6.01      3.68 o 
   9   4  15      102.32      129.51      8.27 o 
  10   4  15      126.44      128.67      8.60 o 
  11   4  15       69.33       82.27      9.91 o 
   1   5  15       21.81       21.73      4.91 o 
   2   5  15       12.47       13.09      4.41 o 
   3   5  15       52.58       78.11      7.33 o 
   4   5  15        9.99        2.61      3.85 o 
   5   5  15        2.12       -2.39      4.27 o 
   6   5  15        1.79        0.37      3.87 o 
   7   5  15        9.87        4.34      3.70 o 
   8   5  15        2.18       10.60      4.02 o 
   9   5  15        1.03        8.99      4.28 o 
  10   5  15       29.45       28.86      6.10 o 
   0   6  15      541.56      545.44     26.87 o 
   1   6  15       30.21       44.14      7.22 o 
   2   6  15       12.64       19.40      6.02 o 
   3   6  15       22.38       26.32      5.42 o 
   4   6  15        0.53        2.84      4.24 o 
   5   6  15        3.33        5.64      4.09 o 
   6   6  15      141.45      145.71     12.20 o 
   7   6  15      178.87      196.51     13.92 o 
   8   6  15       12.66        9.92      5.29 o 
   9   6  15       43.00       70.10      8.14 o 
   1   7  15      418.86      357.53     17.00 o 
   2   7  15        0.33       -0.76      5.16 o 
   3   7  15       44.91       50.46      8.01 o 
   4   7  15        4.64        0.68      4.48 o 
   5   7  15      249.27      249.27     13.39 o 
   6   7  15        1.01        5.91      4.93 o 
   7   7  15       16.61       27.31      6.52 o 
   8   7  15        1.33        1.93      5.68 o 
   0   8  15       30.83       44.36     11.66 o 
   1   8  15       38.94       50.32      8.38 o 
   2   8  15       30.05       29.80      7.54 o 
   3   8  15       27.99       40.89      8.12 o 
   4   8  15       25.14       40.85      8.19 o 
   5   8  15       30.34       24.89      8.71 o 
   6   8  15        0.15       -5.51      5.51 o 
   1   9  15       85.03      102.02     11.77 o 
   2   9  15       60.01       50.46      8.51 o 
   0   0  16      446.00      390.31     18.22 o 
   1   0  16      268.98      246.42      9.18 o 
   2   0  16       91.80       95.90      8.12 o 
   3   0  16     1183.00     1156.34     28.31 o 
   4   0  16      179.55      156.56     11.57 o 
   5   0  16      275.82      249.15     13.23 o 
   6   0  16      131.70      147.85     14.54 o 
   7   0  16     1887.47     1845.08     42.35 o 
   8   0  16      480.38      451.48     28.15 o 
   9   0  16        6.03        5.36      6.66 o 
  10   0  16      236.80      208.48     19.22 o 
  11   0  16        0.25       -7.23      7.23 o 
  12   0  16       23.84        6.75      8.80 o 
   1   1  16       43.50       47.49      4.09 o 
   2   1  16       50.49       56.99      4.24 o 
   3   1  16       10.99       13.85      2.70 o 
   4   1  16       75.07       90.80      5.97 o 
   5   1  16      317.21      304.46      9.44 o 
   6   1  16      642.73      610.39     15.93 o 
   7   1  16       27.76       32.64      6.67 o 
   8   1  16       44.90       45.91      6.05 o 
   9   1  16        0.04       -0.45      5.21 o 
  10   1  16      101.79      111.32     10.40 o 
  11   1  16      118.56      127.99     11.53 o 
  12   1  16       46.91       40.62      8.31 o 
   0   2  16       58.86       56.72      6.86 o 
   1   2  16      210.78      209.93     10.74 o 
   2   2  16      309.71      309.21      8.80 o 
   3   2  16     1067.50      983.23     19.94 o 
   4   2  16       61.69       67.29      5.41 o 
   5   2  16       42.87       44.74      4.73 o 
   6   2  16       44.37       43.91      5.48 o 
   7   2  16     1253.27     1118.38     21.76 o 
   8   2  16        1.23       14.39      5.10 o 
   9   2  16       35.58       43.91      6.30 o 
  10   2  16       79.75       81.87      9.16 o 
  11   2  16       34.13       33.85      6.91 o 
   1   3  16      109.87      104.56      6.47 o 
   2   3  16     1395.11     1288.41     22.79 o 
   3   3  16       39.03       26.93      6.05 o 
   4   3  16       19.03       25.29      3.94 o 
   5   3  16      214.64      218.47      9.44 o 
   6   3  16       63.41       62.14      5.81 o 
   7   3  16      120.93      126.70      8.31 o 
   8   3  16      196.42      180.11      9.81 o 
   9   3  16      109.74      124.71     10.06 o 
  10   3  16        8.87       10.02      4.83 o 
  11   3  16       47.60       67.81      7.97 o 
   0   4  16      544.60      517.40     18.45 o 
   1   4  16     1032.54     1007.00     21.95 o 
   2   4  16       69.83       66.91      7.10 o 
   3   4  16     1563.23     1352.74     26.97 o 
   4   4  16       75.57       53.26      6.16 o 
   5   4  16       44.55       28.31      5.12 o 
   6   4  16        7.84        2.95      3.77 o 
   7   4  16        2.11        7.61      3.58 o 
   8   4  16        0.74        3.02      3.64 o 
   9   4  16       20.82       15.33      4.47 o 
  10   4  16        6.55       11.69      5.00 o 
   1   5  16        1.97       -3.25      3.25 o 
   2   5  16        0.27       -1.99      3.66 o 
   3   5  16       19.34       22.24      5.01 o 
   4   5  16       77.05       63.85      6.95 o 
   5   5  16       83.91      100.14      9.37 o 
   6   5  16        0.86        2.28      3.67 o 
   7   5  16       87.62      105.84      8.41 o 
   8   5  16       12.50       22.22      5.34 o 
   9   5  16      309.07      347.44     13.26 o 
  10   5  16       65.23       92.42      8.71 o 
   0   6  16      440.15      341.87     23.66 o 
   1   6  16      171.23      170.50     12.70 o 
   2   6  16        6.96       10.29      5.48 o 
   3   6  16      263.26      245.70     12.66 o 
   4   6  16       25.97       36.07      6.11 o 
   5   6  16        0.13        0.39      4.17 o 
   6   6  16       87.49       67.88      7.17 o 
   7   6  16       39.62       45.56      6.19 o 
   8   6  16        3.06       15.91      5.70 o 
   1   7  16       81.08       95.25     10.16 o 
   2   7  16      105.70      115.40     11.14 o 
   3   7  16        1.93       11.77      6.17 o 
   4   7  16       27.37       24.64      7.56 o 
   5   7  16      136.88      144.84     13.30 o 
   6   7  16       15.08       16.28      5.20 o 
   7   7  16       17.96       12.60      5.87 o 
   0   8  16        7.17       10.64      9.95 o 
   1   8  16      891.88      765.23     25.13 o 
   2   8  16       11.23       13.57      7.74 o 
   3   8  16        1.86        2.37      6.12 o 
   4   8  16       14.17       14.35      8.85 o 
   5   8  16       44.32       44.48      9.84 o 
   1   1  17      449.67      467.46     15.03 o 
   2   1  17      496.12      448.14     11.91 o 
   3   1  17      126.00      123.14      7.13 o 
   4   1  17      137.92      125.87      7.00 o 
   5   1  17       53.89       57.13      5.28 o 
   6   1  17      686.07      674.93     20.19 o 
   7   1  17      250.80      242.07     14.60 o 
   8   1  17        8.32       16.76      4.83 o 
   9   1  17       94.89       95.25      9.51 o 
  10   1  17        2.49        7.37      5.40 o 
  11   1  17       30.37       43.42      7.92 o 
   0   2  17      734.08      703.99     21.21 o 
   1   2  17        0.30        5.11      2.74 o 
   2   2  17      116.46      108.01      6.46 o 
   3   2  17       27.09       31.05      3.71 o 
   4   2  17      200.84      197.71      8.65 o 
   5   2  17        3.28        1.71      3.59 o 
   6   2  17      332.13      334.04     12.00 o 
   7   2  17      132.27      147.64      9.76 o 
   8   2  17        0.44        7.66      4.13 o 
   9   2  17        8.45       19.12      5.24 o 
  10   2  17      191.28      226.04     14.42 o 
  11   2  17        5.07        7.97      5.87 o 
   1   3  17      304.38      285.43      9.59 o 
   2   3  17     1135.16     1061.81     22.08 o 
   3   3  17      373.72      328.05     14.10 o 
   4   3  17       39.91       40.06      5.57 o 
   5   3  17        4.56        7.45      3.51 o 
   6   3  17        1.77       -0.76      3.33 o 
   7   3  17      150.60      132.33      8.55 o 
   8   3  17      271.96      271.78     11.87 o 
   9   3  17      218.57      209.51     12.24 o 
  10   3  17       75.17       68.39      8.09 o 
   0   4  17       17.35       21.58      5.84 o 
   1   4  17      169.29      176.81      9.96 o 
   2   4  17      848.87      792.79     19.49 o 
   3   4  17       74.61       61.15      6.67 o 
   4   4  17      563.99      491.21     15.03 o 
   5   4  17      125.39      115.87      8.77 o 
   6   4  17       44.69       52.71      6.46 o 
   7   4  17      100.53       98.26      7.15 o 
   8   4  17       34.21       28.44      4.92 o 
   9   4  17        6.00       20.22      5.25 o 
  10   4  17      156.91      186.63     12.45 o 
   1   5  17        0.15        1.32      4.59 o 
   2   5  17        0.19       -3.60      3.60 o 
   3   5  17       13.71       11.20      4.63 o 
   4   5  17        6.45        8.69      4.42 o 
   5   5  17       29.35       14.44      4.83 o 
   6   5  17       26.95       33.86      6.06 o 
   7   5  17        8.22        6.40      4.30 o 
   8   5  17       89.57      105.12      8.72 o 
   9   5  17        0.04        4.43      4.39 o 
   0   6  17      130.16      137.49     16.66 o 
   1   6  17        7.51        9.62      5.72 o 
   2   6  17        8.51        8.43      5.71 o 
   3   6  17       79.00       91.33      8.63 o 
   4   6  17      215.31      247.87     13.19 o 
   5   6  17        0.97        2.65      4.38 o 
   6   6  17       78.37       95.41      8.38 o 
   7   6  17       16.53       23.23      5.60 o 
   8   6  17        9.58        6.24      5.86 o 
   1   7  17       24.85       18.28      6.92 o 
   2   7  17      133.05      149.27     18.33 o 
   3   7  17        0.03       -0.73      5.88 o 
   4   7  17      101.55       82.65     10.00 o 
   5   7  17      112.22      109.00      9.81 o 
   6   7  17       15.34       17.42      5.38 o 
   0   8  17     1096.74      928.12     40.55 o 
   1   8  17        0.63       -1.86      6.30 o 
   2   8  17      160.80      114.78     13.52 o 
   3   8  17       70.15       61.04      9.46 o 
   4   8  17       17.53       10.75      6.18 o 
   0   0  18     2083.16     2037.69     75.54 o 
   1   0  18        8.21       12.29      4.40 o 
   2   0  18        1.78        4.11      3.95 o 
   3   0  18        2.45        9.10      4.39 o 
   4   0  18      133.38      123.45     10.21 o 
   5   0  18      110.05       97.90      9.23 o 
   6   0  18      150.39      149.34     11.71 o 
   7   0  18      298.66      302.36     19.43 o 
   8   0  18       36.61       27.18      9.01 o 
   9   0  18        8.25       13.18      8.37 o 
  10   0  18       29.85       35.72     28.47 o 
  11   0  18       88.74      100.02     15.21 o 
   1   1  18       75.04       85.83      5.90 o 
   2   1  18      246.85      262.25     11.03 o 
   3   1  18       19.90       23.73      3.67 o 
   4   1  18        1.08        2.19      2.85 o 
   5   1  18       12.67       12.43      4.08 o 
   6   1  18      163.03      168.71      9.86 o 
   7   1  18      176.43      176.33     10.29 o 
   8   1  18      228.15      235.56     13.75 o 
   9   1  18        1.28       -1.63      4.99 o 
  10   1  18        7.92       18.43      6.44 o 
  11   1  18       14.70       23.15      6.72 o 
   0   2  18     1530.13     1443.23     38.17 o 
   1   2  18       78.17       75.59      5.83 o 
   2   2  18      156.68      160.05      7.81 o 
   3   2  18        6.53        8.94      3.39 o 
   4   2  18      383.45      391.39     19.21 o 
   5   2  18       52.36       51.04      5.92 o 
   6   2  18      554.17      521.89     16.33 o 
   7   2  18       10.99       15.68      4.74 o 
   8   2  18      694.08      660.25     18.57 o 
   9   2  18        1.30        6.04      4.71 o 
  10   2  18       48.50       77.25      9.35 o 
   1   3  18       22.67       24.43      4.17 o 
   2   3  18      471.36      456.82     14.02 o 
   3   3  18      185.23      192.79     10.27 o 
   4   3  18      179.89      174.33     10.11 o 
   5   3  18      217.48      207.49     11.01 o 
   6   3  18       15.09       18.01      4.95 o 
   7   3  18       37.92       48.60      5.71 o 
   8   3  18      139.11      151.54     10.35 o 
   9   3  18       78.58       95.01      8.96 o 
  10   3  18       31.14       40.84      6.85 o 
   0   4  18       15.86       12.32      6.59 o 
   1   4  18        7.80        8.15      4.02 o 
   2   4  18      228.64      244.71     11.83 o 
   3   4  18       59.06       58.35      8.40 o 
   4   4  18       39.89       28.38      5.43 o 
   5   4  18       50.12       46.77      6.27 o 
   6   4  18       18.30       23.58      5.25 o 
   7   4  18       18.09       21.94      5.00 o 
   8   4  18       79.00       87.81      7.87 o 
   9   4  18       17.65       25.30      5.78 o 
   1   5  18       21.67       22.42      6.16 o 
   2   5  18      419.62      396.27     14.12 o 
   3   5  18       14.11        5.37      4.40 o 
   4   5  18      116.50      109.91      9.03 o 
   5   5  18       18.71       22.22      5.46 o 
   6   5  18       95.90      117.55      9.60 o 
   7   5  18        3.49       11.52      4.90 o 
   8   5  18      265.11      256.40     13.14 o 
   0   6  18       39.52       47.68     11.26 o 
   1   6  18        4.26        7.22      6.48 o 
   2   6  18       20.57       23.09      6.66 o 
   3   6  18       24.59       24.28      7.03 o 
   4   6  18       38.63       39.38      6.35 o 
   5   6  18        0.13        0.80      4.85 o 
   6   6  18        0.18        0.07      4.34 o 
   7   6  18       17.36       15.32      5.34 o 
   1   7  18        6.17        6.38      6.10 o 
   2   7  18      189.70      200.47     14.87 o 
   3   7  18       12.79        9.50      6.54 o 
   4   7  18       49.19       44.08      8.35 o 
   5   7  18       12.28        4.95      5.61 o 
   6   7  18       17.24       23.68      5.92 o 
   0   8  18      446.33      392.43     37.85 o 
   1   8  18       21.07       11.46      7.55 o 
   2   8  18       94.52       87.78     11.22 o 
   1   1  19      557.76      510.98     13.98 o 
   2   1  19      160.53      158.56      8.73 o 
   3   1  19      165.13      166.19      8.24 o 
   4   1  19      107.54      111.01      7.10 o 
   5   1  19      504.20      461.11     14.17 o 
   6   1  19      122.08      123.83      8.77 o 
   7   1  19       16.49       20.34      4.87 o 
   8   1  19        0.07       -2.72      4.56 o 
   9   1  19      241.52      229.82     14.56 o 
  10   1  19       26.38       32.22      7.07 o 
   0   2  19      707.64      708.35     22.40 o 
   1   2  19       58.90       65.01      5.58 o 
   2   2  19      366.90      353.69     10.71 o 
   3   2  19      118.37      126.03      9.78 o 
   4   2  19       45.13       38.34      6.43 o 
   5   2  19        3.19        5.24      4.14 o 
   6   2  19      433.31      378.24     13.34 o 
   7   2  19       32.95       34.96      5.87 o 
   8   2  19      250.70      253.85     15.20 o 
   9   2  19      282.56      288.58     16.14 o 
  10   2  19        2.94       12.56      6.39 o 
   1   3  19       70.42       76.02      6.36 o 
   2   3  19      238.83      229.69     11.25 o 
   3   3  19       10.61       16.29      5.85 o 
   4   3  19      272.39      248.58     11.91 o 
   5   3  19        8.46       15.72      5.52 o 
   6   3  19        3.68        3.45      6.10 o 
   7   3  19      243.90      261.77     11.83 o 
   8   3  19      252.80      279.74     13.62 o 
   9   3  19       63.64       76.63      8.54 o 
   0   4  19      470.35      488.98     24.93 o 
   1   4  19        7.76        9.01      4.17 o 
   2   4  19       78.12       78.81     10.20 o 
   3   4  19      196.61      185.24     10.86 o 
   4   4  19       38.44       44.34      6.20 o 
   5   4  19       14.73       17.62      5.12 o 
   6   4  19      314.98      325.38     15.90 o 
   7   4  19       15.02       26.50      6.02 o 
   8   4  19        9.85       14.69      5.35 o 
   9   4  19      254.06      259.10     16.26 o 
   1   5  19       87.59       88.64      9.53 o 
   2   5  19       41.61       42.48      6.39 o 
   3   5  19       72.14       70.67     10.09 o 
   4   5  19       12.64       20.12      5.53 o 
   5   5  19        1.41        1.24      4.62 o 
   6   5  19        3.47       -1.21      4.76 o 
   7   5  19        2.21       10.62      4.98 o 
   8   5  19       18.73       23.70      6.28 o 
   0   6  19      140.32      145.18     17.58 o 
   1   6  19        8.35       18.33      8.12 o 
   2   6  19        5.30        0.74      5.66 o 
   3   6  19      143.58      169.97     13.38 o 
   4   6  19       52.95       59.20      8.16 o 
   5   6  19        3.63        7.84      5.52 o 
   6   6  19       64.55       79.20     10.79 o 
   1   7  19       60.03       87.87     10.55 o 
   2   7  19        1.19       -4.33      5.88 o 
   3   7  19       43.07       54.20      9.19 o 
   4   7  19        4.91        8.88      6.50 o 
   5   7  19        8.73       17.61      7.17 o 
   0   0  20       52.33       63.19     13.92 o 
   1   0  20      332.16      333.52     17.96 o 
   2   0  20      163.76      167.41     14.60 o 
   3   0  20     1154.69     1082.85     48.45 o 
   4   0  20       14.62       12.80      5.28 o 
   5   0  20       25.81       34.47      7.50 o 
   6   0  20        1.86        0.71      6.63 o 
   7   0  20     1119.20     1083.94     39.26 o 
   8   0  20       45.77       35.39     10.40 o 
   9   0  20       78.79       89.31     13.87 o 
  10   0  20        0.38        9.43      8.16 o 
   1   1  20       17.65       26.19      5.01 o 
   2   1  20      111.76      101.00      7.51 o 
   3   1  20       93.96      100.30      7.64 o 
   4   1  20        0.96        1.17      3.24 o 
   5   1  20       29.09       28.25      5.50 o 
   6   1  20      201.10      211.06     12.91 o 
   7   1  20        0.13        2.82      5.62 o 
   8   1  20       39.88       37.95      7.04 o 
   9   1  20        3.42       21.50      6.43 o 
  10   1  20       19.81       20.48      8.19 o 
   0   2  20       44.64       40.73      7.15 o 
   1   2  20      295.98      311.77     10.43 o 
   2   2  20      288.79      290.97     11.35 o 
   3   2  20     1257.21     1210.16     28.63 o 
   4   2  20      200.97      184.59     15.01 o 
   5   2  20        3.32        7.05      5.11 o 
   6   2  20       18.39       29.57      5.69 o 
   7   2  20      276.95      273.65     13.23 o 
   8   2  20       56.06       55.00      7.15 o 
   9   2  20        6.28        2.21      5.60 o 
   1   3  20        6.24       13.05      3.83 o 
   2   3  20      298.32      287.40     13.80 o 
   3   3  20        1.89        5.77      4.12 o 
   4   3  20        2.40        9.29      4.91 o 
   5   3  20      257.43      264.81     14.60 o 
   6   3  20       66.54       82.08      9.44 o 
   7   3  20        2.24       13.03      5.60 o 
   8   3  20       69.79       85.92      9.92 o 
   9   3  20      103.96      128.14     10.52 o 
   0   4  20      112.48      114.12     14.92 o 
   1   4  20       42.75       46.44      7.27 o 
   2   4  20        2.48        5.07      4.42 o 
   3   4  20        1.91        0.99      4.39 o 
   4   4  20        0.02        1.52      3.95 o 
   5   4  20        3.84        9.39      5.26 o 
   6   4  20       85.27       86.04     10.00 o 
   7   4  20       62.94       83.16      9.21 o 
   8   4  20       29.46       35.75      7.56 o 
   1   5  20      208.37      219.16     14.34 o 
   2   5  20        1.18        1.25      5.15 o 
   3   5  20        1.89        4.15      4.56 o 
   4   5  20        0.01       13.36      5.58 o 
   5   5  20      301.97      301.24     14.70 o 
   6   5  20        5.18        9.66      5.38 o 
   7   5  20       39.50       53.05      7.74 o 
   0   6  20        1.61        1.20     15.48 o 
   1   6  20       32.79       37.09      7.84 o 
   2   6  20        0.40        7.65      5.94 o 
   3   6  20        0.16        3.16      5.97 o 
   4   6  20        3.11       -0.15      5.03 o 
   5   6  20        2.67        2.87      5.45 o 
   6   6  20        5.52       10.88      5.59 o 
   1   7  20        8.76       23.81      8.53 o 
   2   7  20        8.58       10.49      7.08 o 
   3   7  20        1.25        8.85      6.52 o 
   1   1  21      438.27      474.78     15.92 o 
   2   1  21      708.30      663.25     17.73 o 
   3   1  21      104.60      122.89      9.37 o 
   4   1  21        7.14       10.01      5.94 o 
   5   1  21       63.30       69.69      8.09 o 
   6   1  21       34.21       52.79      6.55 o 
   7   1  21      236.42      251.91     27.13 o 
   8   1  21       90.96       92.58      9.92 o 
   9   1  21       99.43       87.94     10.08 o 
   0   2  21      138.99      161.00     12.60 o 
   1   2  21      428.83      428.52     15.60 o 
   2   2  21      244.96      258.14     11.48 o 
   3   2  21      231.07      223.85     21.45 o 
   4   2  21      249.36      263.73     15.73 o 
   5   2  21       48.58       39.18      7.03 o 
   6   2  21       27.24       28.41      6.88 o 
   7   2  21       36.85       40.48      7.32 o 
   8   2  21       15.42       23.26      5.93 o 
   9   2  21       11.06       15.92      6.62 o 
   1   3  21       17.64       18.69      4.81 o 
   2   3  21      107.88      111.83      8.85 o 
   3   3  21       40.10       60.54      8.17 o 
   4   3  21        1.94       -2.11      4.51 o 
   5   3  21       21.87       14.51      5.49 o 
   6   3  21       23.42       26.28      7.25 o 
   7   3  21      175.32      182.36     13.41 o 
   8   3  21        5.63        9.74      6.19 o 
   0   4  21      136.82      135.73     15.48 o 
   1   4  21      127.89      137.38     10.01 o 
   2   4  21        0.08        0.59      4.15 o 
   3   4  21       97.43      111.68      9.10 o 
   4   4  21       52.11       68.08      8.85 o 
   5   4  21        0.05        4.71      5.43 o 
   6   4  21       49.16       58.48      8.60 o 
   7   4  21      164.21      179.02     14.02 o 
   1   5  21        3.94        7.37      5.59 o 
   2   5  21        0.65       10.28      6.01 o 
   3   5  21        6.08        8.08      5.20 o 
   4   5  21       69.96       69.27      7.91 o 
   5   5  21        0.07       -1.01      4.76 o 
   6   5  21        6.09        5.76      6.43 o 
   0   6  21       70.05       96.25     15.36 o 
   1   6  21       56.63       64.38      9.21 o 
   2   6  21       15.92       12.26      7.43 o 
   3   6  21       35.93       45.36      8.40 o 
   4   6  21       13.50       14.39      6.65 o 
   0   0  22      707.46      663.01     39.10 o 
   1   0  22       40.63       36.60      8.88 o 
   2   0  22        1.46        0.92      5.43 o 
   3   0  22       28.61       34.95      8.30 o 
   4   0  22      230.08      238.75     18.64 o 
   5   0  22        0.07       -2.63      9.62 o 
   6   0  22      279.58      310.51     22.66 o 
   7   0  22       43.71       64.51     23.70 o 
   8   0  22       40.03       55.47     11.94 o 
   1   1  22        0.01        8.50      4.62 o 
   2   1  22       21.83       33.54      5.91 o 
   3   1  22       31.83       29.06      7.28 o 
   4   1  22       10.13       14.94      5.64 o 
   5   1  22        9.45       16.59      5.97 o 
   6   1  22        2.53        3.58      5.02 o 
   7   1  22        5.02        9.10      5.84 o 
   8   1  22        0.25       -3.60      5.33 o 
   0   2  22       27.85       29.97      9.31 o 
   1   2  22        1.20        2.62      3.96 o 
   2   2  22      202.82      211.98     12.98 o 
   3   2  22       43.84       58.02      7.95 o 
   4   2  22      230.99      231.84     13.91 o 
   5   2  22       18.27       26.72      6.15 o 
   6   2  22        4.11       10.28      6.30 o 
   7   2  22        0.79        2.48      5.86 o 
   8   2  22        2.18        6.53      6.87 o 
   1   3  22       13.15       25.57      5.38 o 
   2   3  22      336.02      317.93     17.85 o 
   3   3  22        0.54        7.22      6.83 o 
   4   3  22       30.13       34.85      7.02 o 
   5   3  22        9.86       10.13      6.26 o 
   6   3  22      187.81      205.12     14.27 o 
   7   3  22       44.16       49.41      8.36 o 
   0   4  22      120.33      119.15     15.58 o 
   1   4  22       70.67       66.41     10.82 o 
   2   4  22       50.54       36.81      7.26 o 
   3   4  22       61.04       62.46      8.25 o 
   4   4  22       20.36       29.37      6.89 o 
   5   4  22       27.23       14.43      6.30 o 
   6   4  22       64.45       74.78     11.75 o 
   1   5  22       42.15       44.81      7.93 o 
   2   5  22      271.33      276.76     16.31 o 
   3   5  22      118.98      110.00     12.52 o 
   4   5  22       16.11       26.71      6.33 o 
   5   5  22       18.31        9.29      7.07 o 
   0   6  22       13.89       13.85     21.27 o 
   1   6  22      104.67      117.90     12.00 o 
   2   6  22        0.17       -2.62      5.91 o 
   3   6  22        6.86        9.26      6.66 o 
   1   1  23       27.00       30.49      6.13 o 
   2   1  23       45.17       63.21      7.51 o 
   3   1  23        0.01       12.04      5.30 o 
   4   1  23        9.65       15.83      5.63 o 
   5   1  23       28.40       46.83      7.43 o 
   6   1  23       10.21       21.08      6.32 o 
   7   1  23       13.28       19.26      7.87 o 
   0   2  23      525.26      495.39     23.99 o 
   1   2  23        0.41        7.09      4.84 o 
   2   2  23        0.03        7.34      6.55 o 
   3   2  23       80.42       87.99      9.20 o 
   4   2  23       67.87       86.98      9.27 o 
   5   2  23        2.02       11.91      5.76 o 
   6   2  23      117.81      146.46     13.00 o 
   7   2  23       93.71      102.36     10.72 o 
   1   3  23        0.07        3.56      5.14 o 
   2   3  23      113.27      134.78     11.29 o 
   3   3  23        0.86       -0.14      5.16 o 
   4   3  23       44.64       52.68      7.90 o 
   5   3  23       62.89       59.59      8.74 o 
   6   3  23       61.23       74.97      9.81 o 
   0   4  23      305.58      293.93     23.27 o 
   1   4  23        3.97        2.65      5.58 o 
   2   4  23        3.80        5.72      5.69 o 
   3   4  23      125.05      138.89     11.75 o 
   4   4  23       29.67       40.13      7.81 o 
   5   4  23       19.27       35.77      8.87 o 
   1   5  23        0.06        6.28      6.29 o 
   2   5  23       57.24       65.55      9.26 o 
   3   5  23        2.49        2.64      8.28 o 
   4   5  23       58.32       42.75      8.39 o 
   0   0  24       76.03       99.79     19.39 o 
   1   0  24      666.09      687.91     29.57 o 
   2   0  24      721.66      771.76     31.61 o 
   3   0  24      870.71      811.39     50.37 o 
   4   0  24      424.62      401.80     22.08 o 
   5   0  24       28.48       18.93     13.30 o 
   6   0  24       42.31       51.30     16.27 o 
   7   0  24        0.74       20.65     14.39 o 
   1   1  24       52.39       63.65      8.03 o 
   2   1  24      174.41      169.88     11.75 o 
   3   1  24       76.30      104.47     11.64 o 
   4   1  24       18.56       29.01      7.98 o 
   5   1  24       13.22       28.41      7.82 o 
   6   1  24        1.50        4.12      7.06 o 
   0   2  24       47.31       55.12     12.59 o 
   1   2  24        7.25       24.68      5.93 o 
   2   2  24        9.59       14.30      6.37 o 
   3   2  24       64.07       76.67     10.65 o 
   4   2  24        1.00        2.17      6.21 o 
   5   2  24        0.73        6.65      5.85 o 
   6   2  24       14.18       16.43      7.49 o 
   1   3  24      138.35      135.03     13.19 o 
   2   3  24       30.97       42.03      7.49 o 
   3   3  24        0.90        9.86      6.27 o 
   4   3  24        0.00       -5.17      5.37 o 
   5   3  24      157.10      174.82     13.49 o 
   0   4  24        7.40       12.73      9.49 o 
   1   4  24        1.82        7.96      6.91 o 
   2   4  24        0.42        4.22      7.15 o 
   3   4  24        8.61        8.82      6.82 o 
   4   4  24        2.83        5.31      5.93 o 
   1   5  24       36.54       56.35      9.44 o 
   1   1  25       25.28       39.74      6.92 o 
   2   1  25      265.93      272.67     14.81 o 
   3   1  25        3.80       15.87      6.46 o 
   4   1  25       15.02       15.45      7.17 o 
   5   1  25       14.35       19.64      7.24 o 
   0   2  25       18.87       33.46      9.35 o 
   1   2  25       84.97       87.96     10.87 o 
   2   2  25       20.77       11.33      6.23 o 
   3   2  25       69.68       85.69     11.84 o 
   4   2  25        0.32        9.85      7.28 o 
   5   2  25        4.25        6.49      6.22 o 
   1   3  25       67.27       87.34     10.97 o 
   2   3  25        5.06        8.32      7.11 o 
   3   3  25        5.76       23.95      7.19 o 
   4   3  25        0.82       -0.52      5.77 o 
   0   4  25       37.81       52.40     16.42 o 
   1   4  25       57.32       77.75     11.65 o 
   2   4  25        3.21       -0.37     10.41 o 
   0   0  26      109.30      109.02     20.49 o 
   1   0  26       50.40       87.36     13.60 o 
   2   0  26      606.53      646.76     29.97 o 
   3   0  26        4.33       21.36      9.07 o 
   4   0  26      488.98      514.73     38.94 o 
   1   1  26        0.55        4.58      6.04 o 
   2   1  26       18.46       25.52      7.49 o 
   3   1  26        5.47       28.83      8.27 o 
   4   1  26        0.83        1.42      6.49 o 
   0   2  26       69.63       96.03     14.36 o 
   1   2  26       11.84       14.64      7.35 o 
   2   2  26        5.91       15.93      7.49 o 
   3   2  26       53.50       73.28     10.74 o 
   1   3  26       10.86       27.89     10.16 o 
   1   1  27        6.41        9.97      6.05 o 
                                                 
